# Supplementary material for: Tumor Cell‐Derived CXCL2 Potentiates Neutrophil‐Mediated Antitumor Immunity by Inhibiting Cholesterol Biosynthesis in Hepatocellular Carcinoma
Source: Adv Sci (Weinh). 2025 Oct 20;13(2):e11436. doi: 10.1002/advs.202511436 (PMC12786370; doi:10.1002/advs.202511436)
Supplement: Supplementary file 2 — Supporting Information [file ADVS-13-e11436-s002.xlsx]

## Sheet: Table S1
Table S1: The protein isolated via the selection criteria as unique peptides ≥2 and Abundance Ratio: (IP) / (IgG) ≥2 in LC-MS/MS analysis.
Checked	Protein FDR Confidence: Combined	Master	Accession	Description	Exp. q-value: Combined	Sum PEP Score	Coverage [%]	# Peptides	# PSMs	# Unique Peptides	# AAs	MW [kDa]	calc. pI	Score Sequest HT: Sequest HT	# Peptides (by Search Engine): Sequest HT	Pfam IDs	Entrez Gene ID	Ensembl Gene ID	Gene Symbol	Gene ID	WikiPathways	Reactome Pathways	# Protein Pathway Groups	# Razor Peptides	Abundance Ratio: (Sample) / (Control)	Abundance Ratio (log2): (Sample) / (Control)	Abundances (Normalized): F1: Control	Abundances (Normalized): F2: Control	Abundances (Normalized): F3: Control	Abundances (Normalized): F4: Sample	Abundances (Normalized): F5: Sample	Abundances (Normalized): F6: Sample	Abundance: F1: Control	Abundance: F2: Control	Abundance: F3: Control	Abundance: F4: Sample	Abundance: F5: Sample	Abundance: F6: Sample	Found in Sample: [S1] F1: Control	Found in Sample: [S2] F2: Control	Found in Sample: [S3] F3: Control	Found in Sample: [S4] F4: Sample	Found in Sample: [S5] F5: Sample	Found in Sample: [S6] F6: Sample	# Protein Groups	Modifications
	Checked	Confidence	Annotated Sequence	Modifications	Qvality PEP	Qvality q-value	# Protein Groups	# Proteins	# PSMs	Master Protein Accessions	Positions in Master Proteins	Modifications in Master Proteins	# Missed Cleavages	Theo. MH+ [Da]	Abundance Ratio: (Sample) / (Control)	Abundance Ratio Adj. P-Value: (Sample) / (Control)	Abundance Ratio Variability [%]: (Sample) / (Control)	Abundances (Grouped): Control	Abundances (Grouped): Sample	Abundances (Grouped) CV [%]: Control	Abundances (Grouped) CV [%]: Sample	Quan Info	Found in Sample: [S1] F1: Control	Found in Sample: [S2] F2: Control	Found in Sample: [S3] F3: Control	Found in Sample: [S4] F4: Sample	Found in Sample: [S5] F5: Sample	Found in Sample: [S6] F6: Sample	Confidence (by Search Engine): Sequest HT	Percolator q-Value (by Search Engine): Sequest HT	Percolator PEP (by Search Engine): Sequest HT	XCorr (by Search Engine): Sequest HT	Top Apex RT [min]
	FALSE	High	[K].NTLSLQMNNLRVEDAAVYYCTR.[G]	1xCarbamidomethyl [C20]; 1xOxidation [M7]	0.0802221	0.00450126	1	1	1	A0A5C2GH26	A0A5C2GH26 [77-98]		1	2647.26								No Quan Values	High	Not Found	Not Found	Not Found	Not Found	Not Found	High	0.001436	0.0213	1.27
FALSE	High	Master Protein	E9PRG8	Uncharacterized protein C11orf98 OS=Homo sapiens OX=9606 GN=C11orf98 PE=4 SV=2	0	13.162	21	2	10	2	123	14.2	11.53	10.63	2	Pf17719	102288414	ENSG00000278615	C11orf98	A0A0B4J220; E9PRG8; hsa:102288414			0	0	2.062	1.04	1.96853e+06	2.17345e+06	2.69806e+06	4.34725e+06	4.3001e+06	5.94813e+06	1.2478e+06	2.17345e+06	2.48657e+06	3.00171e+06	3.20267e+06	3.9126e+06	High	High	High	High	High	High	1
	Checked	Confidence	Annotated Sequence	Modifications	Qvality PEP	Qvality q-value	# Protein Groups	# Proteins	# PSMs	Master Protein Accessions	Positions in Master Proteins	Modifications in Master Proteins	# Missed Cleavages	Theo. MH+ [Da]	Abundance Ratio: (Sample) / (Control)	Abundance Ratio Adj. P-Value: (Sample) / (Control)	Abundance Ratio Variability [%]: (Sample) / (Control)	Abundances (Grouped): Control	Abundances (Grouped): Sample	Abundances (Grouped) CV [%]: Control	Abundances (Grouped) CV [%]: Sample	Quan Info	Found in Sample: [S1] F1: Control	Found in Sample: [S2] F2: Control	Found in Sample: [S3] F3: Control	Found in Sample: [S4] F4: Sample	Found in Sample: [S5] F5: Sample	Found in Sample: [S6] F6: Sample	Confidence (by Search Engine): Sequest HT	Percolator q-Value (by Search Engine): Sequest HT	Percolator PEP (by Search Engine): Sequest HT	XCorr (by Search Engine): Sequest HT	Top Apex RT [min]
	FALSE	High	[K].QSSPISPKDNYQRVSSLSPSQCR.[K]	1xCarbamidomethyl [C22]	0.0974996	0.00716008	1	2	1	B4DQV6	B4DQV6 [395-417]		2	2621.27								No Quan Values	Not Found	High	Not Found	Not Found	Not Found	Not Found	High	0.002425	0.02767	2.21
FALSE	High	Master Protein	P50991	T-complex protein 1 subunit delta OS=Homo sapiens OX=9606 GN=CCT4 PE=1 SV=4	0	17.609	9	5	15	5	539	57.9	7.83	6.74	5	Pf00118	10575	ENSG00000115484	CCT4	B2R6I3; B7Z8B1; F5H5W3; hsa:10575; O14870; P50991; Q53QP9; Q96C51	16p11.2 proximal deletion syndrome	Formation of tubulin folding intermediates by CCT/TriC; BBSome-mediated cargo-targeting to cilium; Association of TriC/CCT with target proteins during biosynthesis; Cooperation of PDCL (PhLP1) and TRiC/CCT in G-protein beta folding; Prefoldin mediated transfer of substrate to CCT/TriC; Folding of actin by CCT/TriC	7	0	3.068	1.62	282796	571532	154927	2.16818e+06	1.95595e+06	2.22463e+06	179258	571532	142783	1.4971e+06	1.45677e+06	1.46333e+06	Peak Found	High	Peak Found	High	High	High	1
	Checked	Confidence	Annotated Sequence	Modifications	Qvality PEP	Qvality q-value	# Protein Groups	# Proteins	# PSMs	Master Protein Accessions	Positions in Master Proteins	Modifications in Master Proteins	# Missed Cleavages	Theo. MH+ [Da]	Abundance Ratio: (Sample) / (Control)	Abundance Ratio Adj. P-Value: (Sample) / (Control)	Abundance Ratio Variability [%]: (Sample) / (Control)	Abundances (Grouped): Control	Abundances (Grouped): Sample	Abundances (Grouped) CV [%]: Control	Abundances (Grouped) CV [%]: Sample	Quan Info	Found in Sample: [S1] F1: Control	Found in Sample: [S2] F2: Control	Found in Sample: [S3] F3: Control	Found in Sample: [S4] F4: Sample	Found in Sample: [S5] F5: Sample	Found in Sample: [S6] F6: Sample	Confidence (by Search Engine): Sequest HT	Percolator q-Value (by Search Engine): Sequest HT	Percolator PEP (by Search Engine): Sequest HT	XCorr (by Search Engine): Sequest HT	Top Apex RT [min]
	FALSE	High	[K].KSAPETLTLPDPEK.[K]		0.114738	0.00785776	1	1	1	Q9UKF7	Q9UKF7 [298-311]		1	1525.81								No Quan Values	Not Found	Not Found	Not Found	High	Not Found	Not Found	High	0.00264	0.03483	0.95
FALSE	High	Master Protein	Q99832	T-complex protein 1 subunit eta OS=Homo sapiens OX=9606 GN=CCT7 PE=1 SV=2	0	13.688	8	4	10	4	543	59.3	7.65	6.05	4	Pf00118	10574	ENSG00000135624	CCT7	A8K7E6; A8MWI8; B7WNW9; B7Z4T9; B7Z4Z7; hsa:10574; O14871; Q6FI26; Q99832	VEGFA-VEGFR2 signaling; 16p11.2 proximal deletion syndrome	Formation of tubulin folding intermediates by CCT/TriC; Association of TriC/CCT with target proteins during biosynthesis; Cooperation of PDCL (PhLP1) and TRiC/CCT in G-protein beta folding; Prefoldin mediated transfer of substrate to CCT/TriC; RHOBTB2 GTPase cycle; RHOBTB1 GTPase cycle; Folding of actin by CCT/TriC	9	0	2.711	1.44	108850		289352	1.89453e+06	1.89842e+06	1.90338e+06	68997.7		266672	1.30815e+06	1.41392e+06	1.25202e+06	Peak Found	Not Found	High	High	High	High	1
	Checked	Confidence	Annotated Sequence	Modifications	Qvality PEP	Qvality q-value	# Protein Groups	# Proteins	# PSMs	Master Protein Accessions	Positions in Master Proteins	Modifications in Master Proteins	# Missed Cleavages	Theo. MH+ [Da]	Abundance Ratio: (Sample) / (Control)	Abundance Ratio Adj. P-Value: (Sample) / (Control)	Abundance Ratio Variability [%]: (Sample) / (Control)	Abundances (Grouped): Control	Abundances (Grouped): Sample	Abundances (Grouped) CV [%]: Control	Abundances (Grouped) CV [%]: Sample	Quan Info	Found in Sample: [S1] F1: Control	Found in Sample: [S2] F2: Control	Found in Sample: [S3] F3: Control	Found in Sample: [S4] F4: Sample	Found in Sample: [S5] F5: Sample	Found in Sample: [S6] F6: Sample	Confidence (by Search Engine): Sequest HT	Percolator q-Value (by Search Engine): Sequest HT	Percolator PEP (by Search Engine): Sequest HT	XCorr (by Search Engine): Sequest HT	Top Apex RT [min]
	FALSE	High	[K].LPNSVLGR.[I]		0.11532	0.00785776	1	5	1	B4DU62	B4DU62 [123-130]		0	855.505								No Quan Values	Not Found	Not Found	Not Found	Not Found	Not Found	High	High	0.00264	0.03489	0.94
FALSE	High	Master Protein	P50990	T-complex protein 1 subunit theta OS=Homo sapiens OX=9606 GN=CCT8 PE=1 SV=4	0	15.337	10	5	7	5	548	59.6	5.6	4.36	5	Pf00118	10694	ENSG00000156261	CCT8	A6NN54; B4DEM7; B4DQH4; hsa:10694; P50990; Q4VBP8	16p11.2 proximal deletion syndrome	Formation of tubulin folding intermediates by CCT/TriC; BBSome-mediated cargo-targeting to cilium; Neutrophil degranulation; Association of TriC/CCT with target proteins during biosynthesis; Cooperation of PDCL (PhLP1) and TRiC/CCT in G-protein beta folding; Prefoldin mediated transfer of substrate to CCT/TriC; Folding of actin by CCT/TriC	8	0	5.197	2.38	304363	197709	193423	1.85e+06	2.07671e+06	1.74795e+06	192929	197709	178262	1.2774e+06	1.54671e+06	1.14978e+06	Peak Found	Peak Found	Peak Found	High	High	High	1
	Checked	Confidence	Annotated Sequence	Modifications	Qvality PEP	Qvality q-value	# Protein Groups	# Proteins	# PSMs	Master Protein Accessions	Positions in Master Proteins	Modifications in Master Proteins	# Missed Cleavages	Theo. MH+ [Da]	Abundance Ratio: (Sample) / (Control)	Abundance Ratio Adj. P-Value: (Sample) / (Control)	Abundance Ratio Variability [%]: (Sample) / (Control)	Abundances (Grouped): Control	Abundances (Grouped): Sample	Abundances (Grouped) CV [%]: Control	Abundances (Grouped) CV [%]: Sample	Quan Info	Found in Sample: [S1] F1: Control	Found in Sample: [S2] F2: Control	Found in Sample: [S3] F3: Control	Found in Sample: [S4] F4: Sample	Found in Sample: [S5] F5: Sample	Found in Sample: [S6] F6: Sample	Confidence (by Search Engine): Sequest HT	Percolator q-Value (by Search Engine): Sequest HT	Percolator PEP (by Search Engine): Sequest HT	XCorr (by Search Engine): Sequest HT	Top Apex RT [min]
	FALSE	High	[K].VLQSALAAIR.[H]		0.125651	0.00998677	1	4	1	F4ZW63	F4ZW63 [197-206]		0	1041.64								No Quan Values	Not Found	Not Found	Not Found	Not Found	Not Found	High	High	0.003332	0.03943	1.47
FALSE	High	Master Protein	P06493	Cyclin-dependent kinase 1 OS=Homo sapiens OX=9606 GN=CDK1 PE=1 SV=3	0	4.029	9	2	4	2	297	34.1	8.4	0	2	Pf00069	983	ENSG00000170312	CDK1	A8K7C4; C9J497; hsa:983; O60764; P06493	miRNA regulation of DNA damage response; Cell cycle; Microtubule cytoskeleton regulation; Spinal cord injury; Retinoblastoma gene in cancer; ATM signaling pathway; PPAR-alpha pathway; Nuclear receptors meta-pathway; TGF-beta signaling pathway; ATM signaling in development and disease ; G1 to S cell cycle control; Cohesin complex - Cornelia de Lange syndrome; Urotensin-II-mediated signaling pathwa…	Cdc20:Phospho-APC/C mediated degradation of Cyclin A; MAPK6/MAPK4 signaling; The role of GTSE1 in G2/M progression after G2 checkpoint; Resolution of Sister Chromatid Cohesion; Recruitment of NuMA to mitotic centrosomes; PKR-mediated signaling; Nuclear Pore Complex (NPC) Disassembly; Regulation of PLK1 Activity at G2/M Transition; Loss of Nlp from mitotic centrosomes; Recruitment of mitotic centr…	51	0	2.668	1.42	40301.4	25200.2	33901.4	200993	209950	198145	25546.1	25200.2	31244.1	138783	156369	130337	Peak Found	Peak Found	Peak Found	High	High	High	1
	Checked	Confidence	Annotated Sequence	Modifications	Qvality PEP	Qvality q-value	# Protein Groups	# Proteins	# PSMs	Master Protein Accessions	Positions in Master Proteins	Modifications in Master Proteins	# Missed Cleavages	Theo. MH+ [Da]	Abundance Ratio: (Sample) / (Control)	Abundance Ratio Adj. P-Value: (Sample) / (Control)	Abundance Ratio Variability [%]: (Sample) / (Control)	Abundances (Grouped): Control	Abundances (Grouped): Sample	Abundances (Grouped) CV [%]: Control	Abundances (Grouped) CV [%]: Sample	Quan Info	Found in Sample: [S1] F1: Control	Found in Sample: [S2] F2: Control	Found in Sample: [S3] F3: Control	Found in Sample: [S4] F4: Sample	Found in Sample: [S5] F5: Sample	Found in Sample: [S6] F6: Sample	Confidence (by Search Engine): Sequest HT	Percolator q-Value (by Search Engine): Sequest HT	Percolator PEP (by Search Engine): Sequest HT	XCorr (by Search Engine): Sequest HT	Top Apex RT [min]
	FALSE	High	[R].AVMPRWYFDLSK.[G]	1xOxidation [M3]	0.126285	0.00998677	1	3	1	Q06481	Q06481 [321-332]		1	1528.76								No Quan Values	Not Found	Not Found	Not Found	Not Found	High	Not Found	High	0.003465	0.03979	0.67
FALSE	High	Master Protein	Q9UQ88	Cyclin-dependent kinase 11A OS=Homo sapiens OX=9606 GN=CDK11A PE=1 SV=4	0	11.434	5	4	12	4	783	91.3	5.36	9.47	4	Pf00069	728642	ENSG00000008128	CDK11A	hsa:728642; O95227; O95228; O96012; Q12821; Q12853; Q12854; Q2TAJ0; Q5QPR0; Q5QPR1; Q5QPR2; Q9UBC4; Q9UBI3; Q9UEI1; Q9UEI2; Q9UP53; Q9UP54; Q9UP55; Q9UP56; Q9UQ86; Q9UQ87; Q9UQ88; Q9UQ89	1p36 copy number variation syndrome	Recruitment of mitotic centrosome proteins and complexes	2	0	2.017	1.01	36876.9	701784	1.19947e+06	813108	1.93222e+06	3.216e+06	23375.4	701784	1.10545e+06	561438	1.4391e+06	2.11544e+06	Peak Found	High	High	High	High	High	1
	Checked	Confidence	Annotated Sequence	Modifications	Qvality PEP	Qvality q-value	# Protein Groups	# Proteins	# PSMs	Master Protein Accessions	Positions in Master Proteins	Modifications in Master Proteins	# Missed Cleavages	Theo. MH+ [Da]	Abundance Ratio: (Sample) / (Control)	Abundance Ratio Adj. P-Value: (Sample) / (Control)	Abundance Ratio Variability [%]: (Sample) / (Control)	Abundances (Grouped): Control	Abundances (Grouped): Sample	Abundances (Grouped) CV [%]: Control	Abundances (Grouped) CV [%]: Sample	Quan Info	Found in Sample: [S1] F1: Control	Found in Sample: [S2] F2: Control	Found in Sample: [S3] F3: Control	Found in Sample: [S4] F4: Sample	Found in Sample: [S5] F5: Sample	Found in Sample: [S6] F6: Sample	Confidence (by Search Engine): Sequest HT	Percolator q-Value (by Search Engine): Sequest HT	Percolator PEP (by Search Engine): Sequest HT	XCorr (by Search Engine): Sequest HT	Top Apex RT [min]
	FALSE	High	[R].FSGSGSGTDFTLK.[IV]		3.13069e-07	0.000860831	6	243	71	A0A5C2GX58; A0A5C2GBX0; A0A5C2G1F4; Q0KKI6; A0A5C2H0J1; A0A5C2GXA1	A0A5C2GX58 [67-79]; A0A5C2GBX0 [67-79]; A0A5C2G1F4 [67-79]; Q0KKI6 [67-79]; A0A5C2H0J1 [67-79]; A0A5C2GXA1 [67-79]		0	1303.62	100	5.15013e-17	33.22	0.3	199.7	36.14	16.36	Shared	Peak Found	High	High	High	High	High	High	0.0002933	1.251e-09	2.78	37.83
	FALSE	High	[R].FSGSGSGTDFTLKISR.[VAL]		2.38619e-10	0.000860831	5	219	12	A0A5C2GBX0; A0A5C2G1F4; Q0KKI6; A0A5C2H0J1; A0A5C2GXA1	A0A5C2GBX0 [67-82]; A0A5C2G1F4 [67-82]; Q0KKI6 [67-82]; A0A5C2H0J1 [67-82]; A0A5C2GXA1 [67-82]		1	1659.83	100	5.15013e-17			200		15.83	Shared	Not Found	Not Found	Not Found	High	High	High	High	0.0002933	8.589e-14	5.02	42.71
	FALSE	High	[R].FSGVPDRFSGSGSGTDFTLK.[IV]		1.92961e-07	0.000860831	1	26	8	A0A5C2GBX0	A0A5C2GBX0 [60-79]		1	2061.99	100	5.15013e-17			200		11.41		Not Found	Not Found	Not Found	High	High	High	High	0.0002933	6.55e-10	3	51.9
	FALSE	High	[R].FSGVPDRFSGSGSGTDFTLKISR.[V]		2.47586e-13	0.000860831	1	25	7	A0A5C2GBX0	A0A5C2GBX0 [60-82]		2	2418.2	100	5.15013e-17			200		18.37		Not Found	Not Found	Not Found	High	High	High	High	0.0002933	8.928e-18	5.31	53.12
	FALSE	High	[RK].RFSGVPDRFSGSGSGTDFTLK.[I]		0.00877291	0.000860831	1	3	2	A0A5C2GBX0	A0A5C2GBX0 [59-79]		2	2218.09	100	5.15013e-17			200		33.18		Not Found	Not Found	Not Found	High	High	Peak Found	High	0.0002933	0.001086	2.17	46.34
FALSE	High	Master Protein	Q8IWX8	Calcium homeostasis endoplasmic reticulum protein OS=Homo sapiens OX=9606 GN=CHERP PE=1 SV=3	0	64.198	25	15	35	15	916	103.6	9.04	35.71	15	Pf01585, Pf01805, Pf04818	10523	ENSG00000085872	CHERP	hsa:10523; O00302; Q4G0Y5; Q8IWX8; Q8WU30; Q99492		mRNA Splicing - Major Pathway	1	0	12.596	3.65	127592	562406	1.26417e+06	9.40595e+06	1.29356e+07	2.80205e+07	80877.8	562406	1.16508e+06	6.49467e+06	9.63427e+06	1.84315e+07	Peak Found	Peak Found	High	High	High	High	1
	Checked	Confidence	Annotated Sequence	Modifications	Qvality PEP	Qvality q-value	# Protein Groups	# Proteins	# PSMs	Master Protein Accessions	Positions in Master Proteins	Modifications in Master Proteins	# Missed Cleavages	Theo. MH+ [Da]	Abundance Ratio: (Sample) / (Control)	Abundance Ratio Adj. P-Value: (Sample) / (Control)	Abundance Ratio Variability [%]: (Sample) / (Control)	Abundances (Grouped): Control	Abundances (Grouped): Sample	Abundances (Grouped) CV [%]: Control	Abundances (Grouped) CV [%]: Sample	Quan Info	Found in Sample: [S1] F1: Control	Found in Sample: [S2] F2: Control	Found in Sample: [S3] F3: Control	Found in Sample: [S4] F4: Sample	Found in Sample: [S5] F5: Sample	Found in Sample: [S6] F6: Sample	Confidence (by Search Engine): Sequest HT	Percolator q-Value (by Search Engine): Sequest HT	Percolator PEP (by Search Engine): Sequest HT	XCorr (by Search Engine): Sequest HT	Top Apex RT [min]
	FALSE	High	[R].AYGVPDRFSGSGSGTDFTLK.[I]		7.32788e-11	0.000860831	1	1	5	A0A5C2G1F4	A0A5C2G1F4 [60-79]		1	2061.99	100	5.15013e-17			200		10.88		Not Found	Not Found	Not Found	High	High	High	High	0.0002933	1.777e-14	5.68	51.9
	FALSE	High	[R].FSGSGSGTDFTLK.[IV]		3.13069e-07	0.000860831	6	243	71	A0A5C2GX58; A0A5C2GBX0; A0A5C2G1F4; Q0KKI6; A0A5C2H0J1; A0A5C2GXA1	A0A5C2GX58 [67-79]; A0A5C2GBX0 [67-79]; A0A5C2G1F4 [67-79]; Q0KKI6 [67-79]; A0A5C2H0J1 [67-79]; A0A5C2GXA1 [67-79]		0	1303.62	100	5.15013e-17	33.22	0.3	199.7	36.14	16.36	Shared	Peak Found	High	High	High	High	High	High	0.0002933	1.251e-09	2.78	37.83
	FALSE	High	[R].FSGSGSGTDFTLKISR.[VAL]		2.38619e-10	0.000860831	5	219	12	A0A5C2GBX0; A0A5C2G1F4; Q0KKI6; A0A5C2H0J1; A0A5C2GXA1	A0A5C2GBX0 [67-82]; A0A5C2G1F4 [67-82]; Q0KKI6 [67-82]; A0A5C2H0J1 [67-82]; A0A5C2GXA1 [67-82]		1	1659.83	100	5.15013e-17			200		15.83	Shared	Not Found	Not Found	Not Found	High	High	High	High	0.0002933	8.589e-14	5.02	42.71
FALSE	High	Master Protein	P19875	C-X-C motif chemokine 2 OS=Homo sapiens OX=9606 GN=CXCL2 PE=1 SV=1	0	5.261	29	2	5	2	107	11.4	10.55	2.06	2	Pf00048	2920	ENSG00000081041	CXCL2	hsa:2920; P19875; Q6FGD6; Q9UPB8	Spinal cord injury; Photodynamic therapy-induced NF-kB survival signaling; Lung fibrosis; IL-18 signaling pathway; SARS-CoV-2 innate immunity evasion and cell-specific immune response; Orexin receptor pathway; Overview of proinflammatory and profibrotic mediators; Comprehensive IL-17A signaling; Cytokines and inflammatory response	G alpha (i) signalling events; Chemokine receptors bind chemokines; Interleukin-10 signaling	12	0	100	6.64				6.49784e+06	8.76694e+06	7.6583e+06				4.48666e+06	6.52952e+06	5.03752e+06	Not Found	Not Found	Not Found	High	High	High	1
	Checked	Confidence	Annotated Sequence	Modifications	Qvality PEP	Qvality q-value	# Protein Groups	# Proteins	# PSMs	Master Protein Accessions	Positions in Master Proteins	Modifications in Master Proteins	# Missed Cleavages	Theo. MH+ [Da]	Abundance Ratio: (Sample) / (Control)	Abundance Ratio Adj. P-Value: (Sample) / (Control)	Abundance Ratio Variability [%]: (Sample) / (Control)	Abundances (Grouped): Control	Abundances (Grouped): Sample	Abundances (Grouped) CV [%]: Control	Abundances (Grouped) CV [%]: Sample	Quan Info	Found in Sample: [S1] F1: Control	Found in Sample: [S2] F2: Control	Found in Sample: [S3] F3: Control	Found in Sample: [S4] F4: Sample	Found in Sample: [S5] F5: Sample	Found in Sample: [S6] F6: Sample	Confidence (by Search Engine): Sequest HT	Percolator q-Value (by Search Engine): Sequest HT	Percolator PEP (by Search Engine): Sequest HT	XCorr (by Search Engine): Sequest HT	Top Apex RT [min]
	FALSE	High	[R].AVLVDLEPGTMDSVR.[S]		0.00414822	0.000860831	2	18	2	B4DE77; Q8IWP6	B4DE77 [28-42]; Q8IWP6 [63-77]		0	1601.82	1.024	0.889088	29.37	108.3	91.7	29.65	20.12	Shared	Peak Found	Peak Found	Peak Found	Peak Found	High	High	High	0.0002933	0.0003966	1.93	58.56
	FALSE	High	[R].AVLVDLEPGTMDSVR.[S]	1xOxidation [M11]	0.016845	0.00200264	2	18	3	B4DE77; Q8IWP6	B4DE77 [28-42]; Q8IWP6 [63-77]		0	1617.82	1.159	0.937004	41.51	94.7	105.3	19.17	29.3	Shared	Peak Found	Peak Found	Peak Found	High	High	High	High	0.0006609	0.002588	0.91	51.2
	FALSE	High	[K].LAVNMVPFPR.[L]		0.000124801	0.000860831	3	49	10	B4DE77; Q8IWP6; B7ZAF0	B4DE77 [218-227]; Q8IWP6 [253-262]; B7ZAF0 [224-233]		0	1143.63	1.358	0.980478	4.85	85.5	114.5	3.31	3.81	Shared	High	High	High	High	High	High	High	0.0002933	3.691e-06	2.03	56.87
	FALSE	High	[R].LHFFMPGFAPLTSR.[G]		0.00016195	0.000860831	3	42	7	B4DE77; Q8IWP6; B7ZAF0	B4DE77 [228-241]; Q8IWP6 [263-276]; B7ZAF0 [234-247]		0	1620.84	1.803	0.947515	10.55	69.4	130.6	21.84	4.49	Shared	High	High	High	High	High	High	High	0.0002933	5.247e-06	2.37	65.79
	FALSE	High	[R].LHFFMPGFAPLTSR.[G]	1xOxidation [M5]	0.0366552	0.00242637	3	42	2	B4DE77; Q8IWP6; B7ZAF0	B4DE77 [228-241]; Q8IWP6 [263-276]; B7ZAF0 [234-247]		0	1636.83	1.995	0.903983	27.75	69.6	130.4	9.87	27.67	Shared	High	High	Peak Found	Peak Found	Not Found	Peak Found	High	0.0007897	0.007325	0.98	59.53
	FALSE	High	[R].ISEQFTAMFR.[R]		0.000532922	0.000860831	3	38	4	B4DE77; Q8IWP6; B7ZAF0	B4DE77 [346-355]; Q8IWP6 [381-390]; B7ZAF0 [352-361]		0	1229.6	0.938	0.851094	11.9	105.4	94.6	4.61	11.44	Shared	High	High	Peak Found	High	Peak Found	High	High	0.0002933	2.565e-05	1.77	55.37
	FALSE	High	[K].LTTPTYGDLNHLVSATMSGVTTCLR.[F]	1xCarbamidomethyl [C23]	0.0340461	0.00242637	3	31	1	B4DE77; Q8IWP6; B7ZAF0	B4DE77 [182-206]; Q8IWP6 [217-241]; B7ZAF0 [188-212]		0	2708.34								No Quan Values	Not Found	Not Found	Not Found	High	Not Found	Not Found	High	0.0007897	0.006643	1.59
	FALSE	High	[K].MAATFIGNSTAIQELFKR.[I]	1xOxidation [M1]	0.000941315	0.000860831	1	4	1	B4DE77	B4DE77 [328-345]		1	2014.04	100	5.15013e-17			200				Not Found	Not Found	Not Found	High	Not Found	Not Found	High	0.0002933	5.499e-05	0.97	65.43
	FALSE	High	[R].SGPFGQIFRPDNFVFGQSGAGNNWAK.[G]		0.000608684	0.000860831	3	28	4	B4DE77; Q8IWP6; B7ZAF0	B4DE77 [43-68]; Q8IWP6 [78-103]; B7ZAF0 [49-74]		0	2798.34	1.587	0.978045	40.54	77.3	122.7	31.99	11.59	Shared	High	High	High	Peak Found	High	Peak Found	High	0.0002933	3.059e-05	2.1	69.5
	FALSE	High	[R].YLTVAAVFR.[G]		0.00275495	0.000860831	3	25	9	B4DE77; Q8IWP6; B7ZAF0	B4DE77 [275-283]; Q8IWP6 [310-318]; B7ZAF0 [281-289]		0	1039.59	1.035	0.891061	12.08	95.2	104.8	17.37	5.03	Shared	High	High	High	High	High	High	High	0.0002933	0.0002298	2.03	55.41
FALSE	High	Master Protein	A0A5H1ZRQ2	RNA helicase OS=Homo sapiens OX=9606 GN=DDX17 PE=1 SV=2	0	12.751	5	3	13	2	731	80.4	8.37	14.12	3	Pf00270, Pf00271	10521	ENSG00000100201	DDX17	A0A5H1ZRQ2	Novel intracellular components of RIG-I-like receptor pathway		1	1	2.278	1.19	833223	683947	942583	1.46572e+06	1.77087e+06	1.76138e+06	528162	683947	868701	1.01206e+06	1.31892e+06	1.15861e+06	Peak Found	High	High	High	High	High	1
	Checked	Confidence	Annotated Sequence	Modifications	Qvality PEP	Qvality q-value	# Protein Groups	# Proteins	# PSMs	Master Protein Accessions	Positions in Master Proteins	Modifications in Master Proteins	# Missed Cleavages	Theo. MH+ [Da]	Abundance Ratio: (Sample) / (Control)	Abundance Ratio Adj. P-Value: (Sample) / (Control)	Abundance Ratio Variability [%]: (Sample) / (Control)	Abundances (Grouped): Control	Abundances (Grouped): Sample	Abundances (Grouped) CV [%]: Control	Abundances (Grouped) CV [%]: Sample	Quan Info	Found in Sample: [S1] F1: Control	Found in Sample: [S2] F2: Control	Found in Sample: [S3] F3: Control	Found in Sample: [S4] F4: Sample	Found in Sample: [S5] F5: Sample	Found in Sample: [S6] F6: Sample	Confidence (by Search Engine): Sequest HT	Percolator q-Value (by Search Engine): Sequest HT	Percolator PEP (by Search Engine): Sequest HT	XCorr (by Search Engine): Sequest HT	Top Apex RT [min]
	FALSE	High	[-].DIVMTQSPRSLPVTPGEPASISCR.[S]	1xCarbamidomethyl [C23]	0.0534996	0.00317911	1	1	2	A0A5C2GXA1	A0A5C2GXA1 [1-24]		1	2598.3	100	5.15013e-17			200				Not Found	Not Found	Not Found	High	Not Found	Not Found	High	0.001031	0.01225	2.04	83.58
	FALSE	High	[R].FSGSGSGTDFTLK.[IV]		3.13069e-07	0.000860831	6	243	71	A0A5C2GX58; A0A5C2GBX0; A0A5C2G1F4; Q0KKI6; A0A5C2H0J1; A0A5C2GXA1	A0A5C2GX58 [67-79]; A0A5C2GBX0 [67-79]; A0A5C2G1F4 [67-79]; Q0KKI6 [67-79]; A0A5C2H0J1 [67-79]; A0A5C2GXA1 [67-79]		0	1303.62	100	5.15013e-17	33.22	0.3	199.7	36.14	16.36	Shared	Peak Found	High	High	High	High	High	High	0.0002933	1.251e-09	2.78	37.83
	FALSE	High	[R].FSGSGSGTDFTLKISR.[VAL]		2.38619e-10	0.000860831	5	219	12	A0A5C2GBX0; A0A5C2G1F4; Q0KKI6; A0A5C2H0J1; A0A5C2GXA1	A0A5C2GBX0 [67-82]; A0A5C2G1F4 [67-82]; Q0KKI6 [67-82]; A0A5C2H0J1 [67-82]; A0A5C2GXA1 [67-82]		1	1659.83	100	5.15013e-17			200		15.83	Shared	Not Found	Not Found	Not Found	High	High	High	High	0.0002933	8.589e-14	5.02	42.71
FALSE	High	Master Protein	Q6MZS5	Uncharacterized protein DKFZp686A13234 (Fragment) OS=Homo sapiens OX=9606 GN=DKFZp686A13234 PE=2 SV=1	0	10.087	6	3	10	2	613	68.3	8.91	7.68	3	Pf00076, Pf18360	10236		DKFZp686A13234	Q6MZS5	mRNA processing		1	1	2.636	1.4		445015	308655	1.01677e+06	1.37125e+06	1.74705e+06		445015	284461	702067	1.02129e+06	1.14918e+06	Not Found	Peak Found	Peak Found	High	High	High	1
	Checked	Confidence	Annotated Sequence	Modifications	Qvality PEP	Qvality q-value	# Protein Groups	# Proteins	# PSMs	Master Protein Accessions	Positions in Master Proteins	Modifications in Master Proteins	# Missed Cleavages	Theo. MH+ [Da]	Abundance Ratio: (Sample) / (Control)	Abundance Ratio Adj. P-Value: (Sample) / (Control)	Abundance Ratio Variability [%]: (Sample) / (Control)	Abundances (Grouped): Control	Abundances (Grouped): Sample	Abundances (Grouped) CV [%]: Control	Abundances (Grouped) CV [%]: Sample	Quan Info	Found in Sample: [S1] F1: Control	Found in Sample: [S2] F2: Control	Found in Sample: [S3] F3: Control	Found in Sample: [S4] F4: Sample	Found in Sample: [S5] F5: Sample	Found in Sample: [S6] F6: Sample	Confidence (by Search Engine): Sequest HT	Percolator q-Value (by Search Engine): Sequest HT	Percolator PEP (by Search Engine): Sequest HT	XCorr (by Search Engine): Sequest HT	Top Apex RT [min]
	FALSE	High	[R].EAGNINQSLLTLGR.[V]		7.6498e-07	0.000860831	1	5	3	P52732	P52732 [284-297]		0	1485.8	100	5.15013e-17			200		17.06		Not Found	Not Found	Not Found	High	High	High	High	0.0002933	4.109e-09	3	53.97
	FALSE	High	[K].EYTEEIER.[L]		0.0731002	0.00362521	1	5	2	P52732	P52732 [377-384]		0	1068.48	100	5.15013e-17			200		11.62		Not Found	Not Found	Not Found	High	High	Not Found	High	0.001171	0.01875	1.48	22.4
	FALSE	High	[K].GLEEITVHNKDEVYQILEK.[G]		0.000115233	0.000860831	1	5	2	P52732	P52732 [198-216]		1	2257.17	100	5.15013e-17			200		14.91		Not Found	Not Found	Not Found	High	High	Peak Found	High	0.0002933	3.33e-06	2.64	55.4
	FALSE	High	[K].IGAVEEELNR.[V]		0.0161458	0.00200264	1	5	1	P52732	P52732 [426-435]		0	1129.58	100	5.15013e-17			200		33.29		Not Found	Not Found	Not Found	High	Peak Found	Peak Found	High	0.0006609	0.002445	1.35	30.31
	FALSE	High	[R].ILQDSLGGR.[T]		0.00381005	0.000860831	1	5	3	P52732	P52732 [319-327]		0	958.532	100	5.15013e-17			200		12.62		Not Found	Not Found	Not Found	High	High	High	High	0.0002933	0.0003563	1.59	25.4
	FALSE	High	[K].LNLVDLAGSENIGR.[S]		1.90962e-05	0.000860831	1	5	3	P52732	P52732 [261-274]		0	1470.79	100	5.15013e-17			200		8.96		Not Found	Not Found	Not Found	High	High	High	High	0.0002933	3.013e-07	2.47	61.03
	FALSE	High	[K].LTVQEEQIVELIEK.[I]		0.000105272	0.000860831	1	4	2	P52732	P52732 [412-425]		0	1670.92	100	5.15013e-17			200		4.19		Not Found	Not Found	Not Found	High	Peak Found	High	High	0.0002933	2.946e-06	2.55	69.38
	FALSE	High	[K].SYLYPSTLVR.[T]		0.0773768	0.00408165	1	4	1	P52732	P52732 [931-940]		0	1198.65	100	5.15013e-17			200		17.24		Not Found	Not Found	Not Found	High	Peak Found	Peak Found	High	0.001314	0.02023	1.28	48.54
FALSE	High	Master Protein	Q7Z3D7	Uncharacterized protein DKFZp686E2459 OS=Homo sapiens OX=9606 GN=DKFZp686E2459 PE=2 SV=1	0	79.197	22	16	38	16	995	110.3	6.21	37.99	16	Pf00076, Pf00641, Pf01585, Pf17780	8241		DKFZp686E2459	Q7Z3D7			0	0	18.32	4.2	133501	65460.9	421482	2.46575e+07	2.71446e+07	3.30496e+07	84623	65460.9	388445	1.70256e+07	2.0217e+07	2.17395e+07	Peak Found	Peak Found	High	High	High	High	1
	Checked	Confidence	Annotated Sequence	Modifications	Qvality PEP	Qvality q-value	# Protein Groups	# Proteins	# PSMs	Master Protein Accessions	Positions in Master Proteins	Modifications in Master Proteins	# Missed Cleavages	Theo. MH+ [Da]	Abundance Ratio: (Sample) / (Control)	Abundance Ratio Adj. P-Value: (Sample) / (Control)	Abundance Ratio Variability [%]: (Sample) / (Control)	Abundances (Grouped): Control	Abundances (Grouped): Sample	Abundances (Grouped) CV [%]: Control	Abundances (Grouped) CV [%]: Sample	Quan Info	Found in Sample: [S1] F1: Control	Found in Sample: [S2] F2: Control	Found in Sample: [S3] F3: Control	Found in Sample: [S4] F4: Sample	Found in Sample: [S5] F5: Sample	Found in Sample: [S6] F6: Sample	Confidence (by Search Engine): Sequest HT	Percolator q-Value (by Search Engine): Sequest HT	Percolator PEP (by Search Engine): Sequest HT	XCorr (by Search Engine): Sequest HT	Top Apex RT [min]
	FALSE	High	[R].FSGSGSGTDFTLK.[IV]		3.13069e-07	0.000860831	6	243	71	A0A5C2GX58; A0A5C2GBX0; A0A5C2G1F4; Q0KKI6; A0A5C2H0J1; A0A5C2GXA1	A0A5C2GX58 [67-79]; A0A5C2GBX0 [67-79]; A0A5C2G1F4 [67-79]; Q0KKI6 [67-79]; A0A5C2H0J1 [67-79]; A0A5C2GXA1 [67-79]		0	1303.62	100	5.15013e-17	33.22	0.3	199.7	36.14	16.36	Shared	Peak Found	High	High	High	High	High	High	0.0002933	1.251e-09	2.78	37.83
	FALSE	High	[R].FSGSGSGTDFTLKISR.[VAL]		2.38619e-10	0.000860831	5	219	12	A0A5C2GBX0; A0A5C2G1F4; Q0KKI6; A0A5C2H0J1; A0A5C2GXA1	A0A5C2GBX0 [67-82]; A0A5C2G1F4 [67-82]; Q0KKI6 [67-82]; A0A5C2H0J1 [67-82]; A0A5C2GXA1 [67-82]		1	1659.83	100	5.15013e-17			200		15.83	Shared	Not Found	Not Found	Not Found	High	High	High	High	0.0002933	8.589e-14	5.02	42.71
	FALSE	High	[K].VSIREYGVPDRFSGSGSGTDFTLK.[I]		0.0823156	0.00450126	1	1	1	A0A5C2H0J1	A0A5C2H0J1 [56-79]		2	2575.28	100	5.15013e-17			200		5.08		Not Found	Not Found	Not Found	Peak Found	Peak Found	High	High	0.001436	0.02208	2.49	48.65
FALSE	High	Master Protein	P13639	Elongation factor 2 OS=Homo sapiens OX=9606 GN=EEF2 PE=1 SV=4	0	20.168	9	6	22	6	858	95.3	6.83	10.41	6	Pf00009, Pf00679, Pf03144, Pf03764, Pf14492	1938	ENSG00000167658	EEF2	A0A384N6H1; B2RMP5; D6W618; hsa:1938; P13639; Q58J86	Translation factors; AMP-activated protein kinase signaling; Brain-derived neurotrophic factor (BDNF) signaling pathway; IL-18 signaling pathway	Neutrophil degranulation; Protein methylation; Uptake and function of diphtheria toxin; Peptide chain elongation; Synthesis of diphthamide-EEF2	9	0	2.06	1.04	1.83e+06	1.35313e+06	1.38093e+06	3.2801e+06	3.01647e+06	3.07972e+06	1.16e+06	1.35313e+06	1.27269e+06	2.26486e+06	2.24663e+06	2.02579e+06	High	High	High	High	High	High	1	Met-loss [N-Term]
	Checked	Confidence	Annotated Sequence	Modifications	Qvality PEP	Qvality q-value	# Protein Groups	# Proteins	# PSMs	Master Protein Accessions	Positions in Master Proteins	Modifications in Master Proteins	# Missed Cleavages	Theo. MH+ [Da]	Abundance Ratio: (Sample) / (Control)	Abundance Ratio Adj. P-Value: (Sample) / (Control)	Abundance Ratio Variability [%]: (Sample) / (Control)	Abundances (Grouped): Control	Abundances (Grouped): Sample	Abundances (Grouped) CV [%]: Control	Abundances (Grouped) CV [%]: Sample	Quan Info	Found in Sample: [S1] F1: Control	Found in Sample: [S2] F2: Control	Found in Sample: [S3] F3: Control	Found in Sample: [S4] F4: Sample	Found in Sample: [S5] F5: Sample	Found in Sample: [S6] F6: Sample	Confidence (by Search Engine): Sequest HT	Percolator q-Value (by Search Engine): Sequest HT	Percolator PEP (by Search Engine): Sequest HT	XCorr (by Search Engine): Sequest HT	Top Apex RT [min]
	FALSE	High	[R].AVFVDLEPTVIDEIR.[N]		0.00153517	0.000860831	1	5	1	P68366	P68366 [65-79]		0	1715.92	100	5.15013e-17			200				Not Found	Not Found	Not Found	Not Found	Not Found	High	High	0.0002933	0.0001053	1.76	71.08
	FALSE	High	[R].IHFPLATYAPVISAEK.[A]		0.005382	0.000860831	2	17	6	F5H5D3; P68366	F5H5D3 [335-350]; P68366 [265-280]		0	1756.96	1.317	0.972031	39.63	74.9	125.1	28.5	26.41	Shared	High	High	High	High	High	High	High	0.0002933	0.0005618	1.98	60
	FALSE	High	[R].LISQIVSSITASLR.[F]		9.98203e-05	0.000860831	2	18	11	F5H5D3; P68366	F5H5D3 [300-313]; P68366 [230-243]		0	1487.88	1.027	0.889088	12.6	98.7	101.3	2.59	12.81	Shared	High	High	High	High	High	High	High	0.0002933	2.752e-06	2.59	75.12
	FALSE	High	[R].LSVDYGKK.[S]		0.00840813	0.000860831	2	20	4	F5H5D3; P68366	F5H5D3 [227-234]; P68366 [157-164]		1	909.504	1.036	0.891437	53.47	98.2	101.8	0.1	85.95	Shared	High	Not Found	High	High	High	Peak Found	High	0.0002933	0.001021	2.02	14.29
	FALSE	High	[R].QLFHPEQLITGKEDAANNYAR.[G]		1.10374e-09	0.000860831	2	30	12	F5H5D3; P68366	F5H5D3 [155-175]; P68366 [85-105]		1	2415.21	1.274	0.965998	31.09	93.5	106.5	18.43	23.44	Shared	High	High	High	High	High	High	High	0.0002933	6.633e-13	4.53	48.26
FALSE	High	Master Protein	Q15717	ELAV-like protein 1 OS=Homo sapiens OX=9606 GN=ELAVL1 PE=1 SV=2	0	7.347	7	2	4	2	326	36.1	9.17	1.62	2	Pf00076	1994	ENSG00000066044	ELAVL1	B4DVB8; hsa:1994; Q15717; Q53XN6; Q9BTT1	AMP-activated protein kinase signaling; Endoderm differentiation; Pre-implantation embryo; Focal adhesion: PI3K-Akt-mTOR-signaling pathway; ncRNAs involved in Wnt signaling in hepatocellular carcinoma; Gastrin signaling pathway; IL-18 signaling pathway; NAD metabolism in oncogene-induced senescence and mitochondrial dysfunction-associated senescence; 1p36 copy number variation syndrome	HuR (ELAVL1) binds and stabilizes mRNA	10	0	2.589	1.37	166198	203023	289776	778858	716963	701227	105349	203023	267062	537790	533986	461257	Peak Found	Peak Found	High	High	Peak Found	High	1
	Checked	Confidence	Annotated Sequence	Modifications	Qvality PEP	Qvality q-value	# Protein Groups	# Proteins	# PSMs	Master Protein Accessions	Positions in Master Proteins	Modifications in Master Proteins	# Missed Cleavages	Theo. MH+ [Da]	Abundance Ratio: (Sample) / (Control)	Abundance Ratio Adj. P-Value: (Sample) / (Control)	Abundance Ratio Variability [%]: (Sample) / (Control)	Abundances (Grouped): Control	Abundances (Grouped): Sample	Abundances (Grouped) CV [%]: Control	Abundances (Grouped) CV [%]: Sample	Quan Info	Found in Sample: [S1] F1: Control	Found in Sample: [S2] F2: Control	Found in Sample: [S3] F3: Control	Found in Sample: [S4] F4: Sample	Found in Sample: [S5] F5: Sample	Found in Sample: [S6] F6: Sample	Confidence (by Search Engine): Sequest HT	Percolator q-Value (by Search Engine): Sequest HT	Percolator PEP (by Search Engine): Sequest HT	XCorr (by Search Engine): Sequest HT	Top Apex RT [min]
	FALSE	High	[R].FSGSGSGTDFTLK.[IV]		3.13069e-07	0.000860831	6	243	71	A0A5C2GX58; A0A5C2GBX0; A0A5C2G1F4; Q0KKI6; A0A5C2H0J1; A0A5C2GXA1	A0A5C2GX58 [67-79]; A0A5C2GBX0 [67-79]; A0A5C2G1F4 [67-79]; Q0KKI6 [67-79]; A0A5C2H0J1 [67-79]; A0A5C2GXA1 [67-79]		0	1303.62	100	5.15013e-17	33.22	0.3	199.7	36.14	16.36	Shared	Peak Found	High	High	High	High	High	High	0.0002933	1.251e-09	2.78	37.83
	FALSE	High	[R].FSGSGSGTDFTLKISR.[VAL]		2.38619e-10	0.000860831	5	219	12	A0A5C2GBX0; A0A5C2G1F4; Q0KKI6; A0A5C2H0J1; A0A5C2GXA1	A0A5C2GBX0 [67-82]; A0A5C2G1F4 [67-82]; Q0KKI6 [67-82]; A0A5C2H0J1 [67-82]; A0A5C2GXA1 [67-82]		1	1659.83	100	5.15013e-17			200		15.83	Shared	Not Found	Not Found	Not Found	High	High	High	High	0.0002933	8.589e-14	5.02	42.71
	FALSE	High	[K].VDNALQSGNSQESVTEQDSKDSTYSLSSTLTLSK.[A]		0.125651	0.00998677	1	14	1	Q0KKI6	Q0KKI6 [155-188]		1	3619.71	100	5.15013e-17			200		56.81		Not Found	Not Found	Not Found	Peak Found	High	Peak Found	High	0.003332	0.03948	1.33	55.24
FALSE	High	Master Protein	P62861	40S ribosomal protein S30 OS=Homo sapiens OX=9606 GN=FAU PE=1 SV=1	0	14.227	20	4	38	4	59	6.6	12.15	61.25	4	Pf04758		ENSCHIG00000017446; ENSJHYG00000000624; ENSLLEG00000000574	Fau; FAU	A0A452F0A8; A0A7L0YXB0; A0A8C5IE60; A0A8C5LQJ8; P0C2F0; P62860; P62863; P62864; P62866; P62867; Q05472; Q5RC12; Q8HYI8; Q920W7; Q95261			0	0	2.108	1.08	4.71587e+07	3.07929e+07	4.47962e+07	7.72564e+07	7.84178e+07	7.51659e+07	2.98928e+07	3.07929e+07	4.12849e+07	5.33444e+07	5.84047e+07	4.9443e+07	High	High	High	High	High	High	1
	Checked	Confidence	Annotated Sequence	Modifications	Qvality PEP	Qvality q-value	# Protein Groups	# Proteins	# PSMs	Master Protein Accessions	Positions in Master Proteins	Modifications in Master Proteins	# Missed Cleavages	Theo. MH+ [Da]	Abundance Ratio: (Sample) / (Control)	Abundance Ratio Adj. P-Value: (Sample) / (Control)	Abundance Ratio Variability [%]: (Sample) / (Control)	Abundances (Grouped): Control	Abundances (Grouped): Sample	Abundances (Grouped) CV [%]: Control	Abundances (Grouped) CV [%]: Sample	Quan Info	Found in Sample: [S1] F1: Control	Found in Sample: [S2] F2: Control	Found in Sample: [S3] F3: Control	Found in Sample: [S4] F4: Sample	Found in Sample: [S5] F5: Sample	Found in Sample: [S6] F6: Sample	Confidence (by Search Engine): Sequest HT	Percolator q-Value (by Search Engine): Sequest HT	Percolator PEP (by Search Engine): Sequest HT	XCorr (by Search Engine): Sequest HT	Top Apex RT [min]
	FALSE	High	[R].FSGSGSGTDFTLR.[I]		0.0016104	0.000860831	2	11	5	A0A5C2GJM4; A0A5C2GC48	A0A5C2GJM4 [67-79]; A0A5C2GC48 [67-79]		0	1331.62	100	5.15013e-17			200		31.94	Shared	Not Found	Not Found	Not Found	High	High	High	High	0.0002933	0.0001124	2.15	42.34
	FALSE	High	[R].FSGSGSGTDFTLRISR.[V]		1.95068e-05	0.000860831	1	9	4	A0A5C2GC48	A0A5C2GC48 [67-82]		1	1687.84	100	5.15013e-17			200		8.95		Not Found	Not Found	Not Found	High	High	High	High	0.0002933	3.11e-07	2.24	54.01
	FALSE	High	[R].FSGVPDRFSGSGSGTDFTLR.[I]		0.0422542	0.00287715	1	1	1	A0A5C2GC48	A0A5C2GC48 [60-79]		1	2089.99	100	5.15013e-17			200		44.47		Not Found	Not Found	Not Found	High	Peak Found	Peak Found	High	0.000933	0.008894	1.48	53.68
	FALSE	High	[R].FSGVPDRFSGSGSGTDFTLRISR.[V]		4.04111e-07	0.000860831	1	1	3	A0A5C2GC48	A0A5C2GC48 [60-82]		2	2446.21	100	5.15013e-17			200		5.33		Not Found	Not Found	Not Found	High	High	High	High	0.0002933	1.757e-09	2.45	60.07
	FALSE	High	[R].ISRVEAEDVGVYYCMQSLDLPFTFGGGTK.[V]	1xCarbamidomethyl [C14]; 1xOxidation [M15]	0.0422542	0.00287715	1	1	1	A0A5C2GC48	A0A5C2GC48 [80-108]		1	3255.53	100	5.15013e-17			200		139.49		Not Found	Not Found	Not Found	Not Found	High	Peak Found	High	0.000933	0.008923	2.88	64.07
FALSE	High	Master Protein	M0R299	rRNA 2'-O-methyltransferase fibrillarin (Fragment) OS=Homo sapiens OX=9606 GN=FBL PE=1 SV=1	0	6.27	13	2	3	2	229	25.3	7.66	2.2	2	Pf01269		ENSG00000105202; ENSG00000280548	FBL	M0R299			0	0	2.134	1.09	132009	89178.7	121992	554472	471503	518815	83677.2	89178.7	112430	382854	351170	341269	Peak Found	Peak Found	Peak Found	Peak Found	High	High	1
	Checked	Confidence	Annotated Sequence	Modifications	Qvality PEP	Qvality q-value	# Protein Groups	# Proteins	# PSMs	Master Protein Accessions	Positions in Master Proteins	Modifications in Master Proteins	# Missed Cleavages	Theo. MH+ [Da]	Abundance Ratio: (Sample) / (Control)	Abundance Ratio Adj. P-Value: (Sample) / (Control)	Abundance Ratio Variability [%]: (Sample) / (Control)	Abundances (Grouped): Control	Abundances (Grouped): Sample	Abundances (Grouped) CV [%]: Control	Abundances (Grouped) CV [%]: Sample	Quan Info	Found in Sample: [S1] F1: Control	Found in Sample: [S2] F2: Control	Found in Sample: [S3] F3: Control	Found in Sample: [S4] F4: Sample	Found in Sample: [S5] F5: Sample	Found in Sample: [S6] F6: Sample	Confidence (by Search Engine): Sequest HT	Percolator q-Value (by Search Engine): Sequest HT	Percolator PEP (by Search Engine): Sequest HT	XCorr (by Search Engine): Sequest HT	Top Apex RT [min]
	FALSE	High	[R].IQNAGGSVMIQR.[V]		0.00744154	0.000860831	1	11	3	Q4J6C0	Q4J6C0 [180-191]		0	1273.67	100	5.15013e-17			200		15.44		Not Found	Not Found	Not Found	High	High	High	High	0.0002933	0.0008714	1.22	25.86
	FALSE	High	[R].NVIEAVYSR.[L]		0.0232683	0.00200264	1	7	3	Q4J6C0	Q4J6C0 [361-369]		0	1050.56	100	5.15013e-17			200		16.08		Not Found	Not Found	Not Found	High	High	High	High	0.0006609	0.003987	1.87	36.46
	FALSE	High	[K].SGSALELSVENVK.[N]		0.000251802	0.000860831	1	7	3	Q4J6C0	Q4J6C0 [91-103]		0	1332.7	100	5.15013e-17			200		21.26		Not Found	Not Found	Not Found	High	High	High	High	0.0002933	9.455e-06	2.87	43.37
	FALSE	High	[R].VANYCSTHLLEHITTNEDFR.[A]	1xCarbamidomethyl [C5]	0.000773217	0.000860831	1	7	2	Q4J6C0	Q4J6C0 [67-86]		0	2420.13	100	5.15013e-17			200		16.52		Not Found	Not Found	Not Found	Peak Found	High	High	High	0.0002933	4.209e-05	1.62	49.12
	FALSE	High	[R].VNGSLAVSR.[A]		0.000426263	0.000860831	1	10	3	Q4J6C0	Q4J6C0 [192-200]		0	902.505	100	5.15013e-17			200		16.8		Not Found	Not Found	Not Found	High	High	High	High	0.0002933	1.905e-05	2.31	16.46
FALSE	High	Master Protein	Q02539	Histone H1.1 OS=Homo sapiens OX=9606 GN=H1-1 PE=1 SV=3	0	21.321	21	5	14	2	215	21.8	10.99	22.19	5	Pf00538	3024	ENSG00000124610	H1-1	hsa:3024; Q02539; Q3MJ34		Apoptosis induced DNA fragmentation; Formation of Senescence-Associated Heterochromatin Foci (SAHF)	2	0	2.126	1.09	120878	703892	1.03517e+06	862861	1.52547e+06	2.44078e+06	76621.5	703892	954034	595792	1.13615e+06	1.60551e+06	Peak Found	Peak Found	High	High	Peak Found	High	1
	Checked	Confidence	Annotated Sequence	Modifications	Qvality PEP	Qvality q-value	# Protein Groups	# Proteins	# PSMs	Master Protein Accessions	Positions in Master Proteins	Modifications in Master Proteins	# Missed Cleavages	Theo. MH+ [Da]	Abundance Ratio: (Sample) / (Control)	Abundance Ratio Adj. P-Value: (Sample) / (Control)	Abundance Ratio Variability [%]: (Sample) / (Control)	Abundances (Grouped): Control	Abundances (Grouped): Sample	Abundances (Grouped) CV [%]: Control	Abundances (Grouped) CV [%]: Sample	Quan Info	Found in Sample: [S1] F1: Control	Found in Sample: [S2] F2: Control	Found in Sample: [S3] F3: Control	Found in Sample: [S4] F4: Sample	Found in Sample: [S5] F5: Sample	Found in Sample: [S6] F6: Sample	Confidence (by Search Engine): Sequest HT	Percolator q-Value (by Search Engine): Sequest HT	Percolator PEP (by Search Engine): Sequest HT	XCorr (by Search Engine): Sequest HT	Top Apex RT [min]
	FALSE	High	[R].LGLEDFESLK.[V]		0.000337342	0.000860831	1	3	3	B2R6F9	B2R6F9 [84-93]		0	1150.6	100	5.15013e-17			200		22.72		Not Found	Not Found	Not Found	High	High	High	High	0.0002933	1.395e-05	1.57	61.92
	FALSE	High	[R].TRLGLEDFESLK.[V]		0.0229018	0.00200264	1	3	1	B2R6F9	B2R6F9 [82-93]		1	1407.75	100	5.15013e-17			200		30.53		Not Found	Not Found	Not Found	Peak Found	High	Peak Found	High	0.0006609	0.0039	1.22	51.09
	FALSE	High	[K].VTLENFYSNLIAQHEER.[E]		4.3074e-07	0.000860831	1	3	2	B2R6F9	B2R6F9 [25-41]		0	2063.02	100	5.15013e-17			200		51.53		Not Found	Not Found	Not Found	High	Peak Found	High	High	0.0002933	1.915e-09	3.59	62.93
FALSE	High	Master Protein	P16401	Histone H1.5 OS=Homo sapiens OX=9606 GN=H1-5 PE=1 SV=3	0	23.633	12	4	17	4	226	22.6	10.92	30.63	4	Pf00538	3009	ENSG00000184357	H1-5	hsa:3009; P16401; Q14529; Q3MJ42		Apoptosis induced DNA fragmentation; Formation of Senescence-Associated Heterochromatin Foci (SAHF)	2	0	2.564	1.36	708723	2.63607e+06	3.76403e+06	4.86909e+06	7.24323e+06	1.07965e+07	449244	2.63607e+06	3.46899e+06	3.36203e+06	5.39468e+06	7.10176e+06	High	High	High	High	High	High	1
	Checked	Confidence	Annotated Sequence	Modifications	Qvality PEP	Qvality q-value	# Protein Groups	# Proteins	# PSMs	Master Protein Accessions	Positions in Master Proteins	Modifications in Master Proteins	# Missed Cleavages	Theo. MH+ [Da]	Abundance Ratio: (Sample) / (Control)	Abundance Ratio Adj. P-Value: (Sample) / (Control)	Abundance Ratio Variability [%]: (Sample) / (Control)	Abundances (Grouped): Control	Abundances (Grouped): Sample	Abundances (Grouped) CV [%]: Control	Abundances (Grouped) CV [%]: Sample	Quan Info	Found in Sample: [S1] F1: Control	Found in Sample: [S2] F2: Control	Found in Sample: [S3] F3: Control	Found in Sample: [S4] F4: Sample	Found in Sample: [S5] F5: Sample	Found in Sample: [S6] F6: Sample	Confidence (by Search Engine): Sequest HT	Percolator q-Value (by Search Engine): Sequest HT	Percolator PEP (by Search Engine): Sequest HT	XCorr (by Search Engine): Sequest HT	Top Apex RT [min]
	FALSE	High	[R].LLLYKVSNR.[FL]		0.00985953	0.00158955	1	4	11	A0A075B6R9	A0A075B6R9 [71-79]		1	1105.67	100	5.15013e-17			200		11.54		Not Found	Not Found	Not Found	High	High	High	High	0.0005343	0.001262	2.78	28.34
	FALSE	High	[R].LLLYKVSNRFSGVPDR.[F]		0.000275624	0.000860831	1	3	3	A0A075B6R9	A0A075B6R9 [71-86]		2	1864.04	100	5.15013e-17			200		7.29		Not Found	Not Found	Not Found	High	High	High	High	0.0002933	1.063e-05	2.75	45.27
	FALSE	High	[K].VSNRFSGVPDR.[F]		0.000264145	0.000860831	1	3	25	A0A075B6R9	A0A075B6R9 [76-86]		1	1233.63	100	5.15013e-17	45.84	0	200	76.01	10.14		Peak Found	Peak Found	Peak Found	High	High	High	High	0.0002933	1.01e-05	2.35	18.87
FALSE	High	Master Protein	V9HW96	CCT-beta OS=Homo sapiens OX=9606 GN=HEL-S-100n PE=2 SV=1	0	3.554	3	2	4	2	535	57.5	6.46	0	2	Pf00118	10576		HEL-S-100n	hsa:10576; V9HW96			0	0	3.625	1.86	196075		104483	678775	652679	714810	124287		96293	468684	486108	470192	Peak Found	Not Found	Peak Found	High	High	High	1
	Checked	Confidence	Annotated Sequence	Modifications	Qvality PEP	Qvality q-value	# Protein Groups	# Proteins	# PSMs	Master Protein Accessions	Positions in Master Proteins	Modifications in Master Proteins	# Missed Cleavages	Theo. MH+ [Da]	Abundance Ratio: (Sample) / (Control)	Abundance Ratio Adj. P-Value: (Sample) / (Control)	Abundance Ratio Variability [%]: (Sample) / (Control)	Abundances (Grouped): Control	Abundances (Grouped): Sample	Abundances (Grouped) CV [%]: Control	Abundances (Grouped) CV [%]: Sample	Quan Info	Found in Sample: [S1] F1: Control	Found in Sample: [S2] F2: Control	Found in Sample: [S3] F3: Control	Found in Sample: [S4] F4: Sample	Found in Sample: [S5] F5: Sample	Found in Sample: [S6] F6: Sample	Confidence (by Search Engine): Sequest HT	Percolator q-Value (by Search Engine): Sequest HT	Percolator PEP (by Search Engine): Sequest HT	XCorr (by Search Engine): Sequest HT	Top Apex RT [min]
	FALSE	High	[R].MGYAEEAPYDAIHVGAAAPVVPQALIDQLKPGGR.[L]		0.000191991	0.000860831	1	5	5	P22061	P22061 [145-178]		0	3504.79	100	5.15013e-17			200		4.63		Not Found	High	High	High	High	High	High	0.0002933	6.558e-06	2.6	69.72
	FALSE	High	[K].MKPLMGVIYVPLTDKEK.[Q]		0.00486519	0.000860831	1	5	1	P22061	P22061 [205-221]		1	1962.08								No Quan Values	Not Found	Not Found	Not Found	Not Found	High	Not Found	High	0.0002933	0.0004922	1.71
	FALSE	High	[K].SGGASHSELIHNLR.[KS]		0.0189273	0.00200264	1	9	1	P22061	P22061 [5-18]		0	1477.75								No Quan Values	Not Found	Not Found	Not Found	Not Found	High	Not Found	High	0.0006609	0.003021	1.75
FALSE	High	Master Protein	V9HW01	Epididymis secretory protein Li 310 OS=Homo sapiens OX=9606 GN=HEL-S-310 PE=2 SV=1	0	11.893	19	3	16	3	157	17.8	11.25	12.06	3	Pf01246	6152		HEL-S-310	hsa:6152; V9HW01	Cytoplasmic ribosomal proteins		1	0	2.641	1.4	1.02725e+06	1.54429e+06	1.84888e+06	3.27237e+06	4.28435e+06	4.47819e+06	651149	1.54429e+06	1.70396e+06	2.25952e+06	3.19094e+06	2.94569e+06	High	High	High	High	High	High	1
	Checked	Confidence	Annotated Sequence	Modifications	Qvality PEP	Qvality q-value	# Protein Groups	# Proteins	# PSMs	Master Protein Accessions	Positions in Master Proteins	Modifications in Master Proteins	# Missed Cleavages	Theo. MH+ [Da]	Abundance Ratio: (Sample) / (Control)	Abundance Ratio Adj. P-Value: (Sample) / (Control)	Abundance Ratio Variability [%]: (Sample) / (Control)	Abundances (Grouped): Control	Abundances (Grouped): Sample	Abundances (Grouped) CV [%]: Control	Abundances (Grouped) CV [%]: Sample	Quan Info	Found in Sample: [S1] F1: Control	Found in Sample: [S2] F2: Control	Found in Sample: [S3] F3: Control	Found in Sample: [S4] F4: Sample	Found in Sample: [S5] F5: Sample	Found in Sample: [S6] F6: Sample	Confidence (by Search Engine): Sequest HT	Percolator q-Value (by Search Engine): Sequest HT	Percolator PEP (by Search Engine): Sequest HT	XCorr (by Search Engine): Sequest HT	Top Apex RT [min]
	FALSE	High	[R].FSGSGSGTDFTLK.[IV]		3.13069e-07	0.000860831	6	243	71	A0A5C2GX58; A0A5C2GBX0; A0A5C2G1F4; Q0KKI6; A0A5C2H0J1; A0A5C2GXA1	A0A5C2GX58 [67-79]; A0A5C2GBX0 [67-79]; A0A5C2G1F4 [67-79]; Q0KKI6 [67-79]; A0A5C2H0J1 [67-79]; A0A5C2GXA1 [67-79]		0	1303.62	100	5.15013e-17	33.22	0.3	199.7	36.14	16.36	Shared	Peak Found	High	High	High	High	High	High	0.0002933	1.251e-09	2.78	37.83
	FALSE	High	[K].VSNREYGVPDRFSGSGSGTDFTLK.[I]		0.0390474	0.00242637	1	1	1	A0A5C2GX58	A0A5C2GX58 [56-79]		2	2576.24	100	5.15013e-17			200		15.29		Not Found	Not Found	Not Found	High	Peak Found	Peak Found	High	0.0007897	0.008022	1.25	51.33
FALSE	High	Master Protein	V9HWB4	78 kDa glucose-regulated protein OS=Homo sapiens OX=9606 GN=HEL-S-89n PE=2 SV=1	0	133.011	38	24	97	22	654	72.3	5.16	113.92	24	Pf00012	3309		HEL-S-89n	hsa:3309; V9HWB4	Parkin-ubiquitin proteasomal system pathway; Apoptosis-related network due to altered Notch3 in ovarian cancer; Photodynamic therapy-induced unfolded protein response; Orexin receptor pathway		4	2	2.917	1.54	8.03973e+06	7.75962e+06	1.06671e+07	3.43229e+07	3.13831e+07	2.95005e+07	5.0962e+06	7.75962e+06	9.83102e+06	2.36994e+07	2.33738e+07	1.9405e+07	High	High	High	High	High	High	1
	Checked	Confidence	Annotated Sequence	Modifications	Qvality PEP	Qvality q-value	# Protein Groups	# Proteins	# PSMs	Master Protein Accessions	Positions in Master Proteins	Modifications in Master Proteins	# Missed Cleavages	Theo. MH+ [Da]	Abundance Ratio: (Sample) / (Control)	Abundance Ratio Adj. P-Value: (Sample) / (Control)	Abundance Ratio Variability [%]: (Sample) / (Control)	Abundances (Grouped): Control	Abundances (Grouped): Sample	Abundances (Grouped) CV [%]: Control	Abundances (Grouped) CV [%]: Sample	Quan Info	Found in Sample: [S1] F1: Control	Found in Sample: [S2] F2: Control	Found in Sample: [S3] F3: Control	Found in Sample: [S4] F4: Sample	Found in Sample: [S5] F5: Sample	Found in Sample: [S6] F6: Sample	Confidence (by Search Engine): Sequest HT	Percolator q-Value (by Search Engine): Sequest HT	Percolator PEP (by Search Engine): Sequest HT	XCorr (by Search Engine): Sequest HT	Top Apex RT [min]
	FALSE	High	[R].NLANTVTEEILEK.[A]		2.37487e-05	0.000860831	1	12	3	A0A7I2YQN2	A0A7I2YQN2 [344-356]		0	1473.78	100	5.15013e-17			200		14.61		Not Found	Not Found	Not Found	High	High	High	High	0.0002933	4.045e-07	2.22	60.65
	FALSE	High	[R].TGYTLDVTTGQR.[K]		0.00292085	0.000860831	2	20	4	Q6MZS5; A0A7I2YQN2	Q6MZS5 [111-122]; A0A7I2YQN2 [131-142]		0	1311.65	2.636	0.790741	53.47	55	145		37.93	Shared	Not Found	Peak Found	High	High	High	High	High	0.0002933	0.0002484	1.73	35.8
FALSE	High	Master Protein	B4DUQ1	Heterogeneous nuclear ribonucleoprotein K OS=Homo sapiens OX=9606 PE=2 SV=1	0	25.874	19	7	20	7	439	48.5	5.92	18.09	7	Pf00013, Pf08067	3190	ENSG00000165119	HNRNPK	B4DUQ1	mRNA processing; lncRNA in canonical Wnt signaling and colorectal cancer		2	0	4.797	2.26	978133	719790	869037	5.93842e+06	5.40205e+06	5.48558e+06	620016	719790	800919	4.10039e+06	4.02339e+06	3.60834e+06	High	High	High	High	High	High	1
	Checked	Confidence	Annotated Sequence	Modifications	Qvality PEP	Qvality q-value	# Protein Groups	# Proteins	# PSMs	Master Protein Accessions	Positions in Master Proteins	Modifications in Master Proteins	# Missed Cleavages	Theo. MH+ [Da]	Abundance Ratio: (Sample) / (Control)	Abundance Ratio Adj. P-Value: (Sample) / (Control)	Abundance Ratio Variability [%]: (Sample) / (Control)	Abundances (Grouped): Control	Abundances (Grouped): Sample	Abundances (Grouped) CV [%]: Control	Abundances (Grouped) CV [%]: Sample	Quan Info	Found in Sample: [S1] F1: Control	Found in Sample: [S2] F2: Control	Found in Sample: [S3] F3: Control	Found in Sample: [S4] F4: Sample	Found in Sample: [S5] F5: Sample	Found in Sample: [S6] F6: Sample	Confidence (by Search Engine): Sequest HT	Percolator q-Value (by Search Engine): Sequest HT	Percolator PEP (by Search Engine): Sequest HT	XCorr (by Search Engine): Sequest HT	Top Apex RT [min]
	FALSE	High	[R].RPQYSNPPVQGEVMEGADNQGAGEQGRPVR.[Q]		0.000339141	0.000860831	1	7	1	H0Y449	H0Y449 [255-284]		0	3223.53	100	5.15013e-17			200				Not Found	Not Found	Not Found	Not Found	Not Found	High	High	0.0002933	1.406e-05	2.18	33.74
	FALSE	High	[R].RPQYSNPPVQGEVMEGADNQGAGEQGRPVR.[Q]	1xOxidation [M14]	0.05378	0.00317911	1	7	3	H0Y449	H0Y449 [255-284]		0	3239.52	100	5.15013e-17			200		29.55		Not Found	Not Found	Not Found	High	High	High	High	0.001031	0.01232	1.22	29
	FALSE	High	[R].SVGDGETVEFDVVEGEKGAEAANVTGPGGVPVQGSK.[Y]		0.0494602	0.00287715	1	4	1	H0Y449	H0Y449 [152-187]		1	3472.67								No Quan Values	Not Found	Not Found	Not Found	Not Found	Not Found	High	High	0.000933	0.01099	1.37
FALSE	High	Master Protein	A0A087X0X3	Heterogeneous nuclear ribonucleoprotein M OS=Homo sapiens OX=9606 GN=HNRNPM PE=1 SV=1	0	16.405	9	5	11	5	730	77.5	8.78	8.01	5	Pf00076, Pf11532		ENSG00000099783	HNRNPM	A0A087X0X3			0	0	2.085	1.06	599292	387391	563927	2.17558e+06	1.91023e+06	1.63996e+06	379878	387391	519725	1.50221e+06	1.42272e+06	1.07874e+06	Peak Found	High	High	High	High	High	1
	Checked	Confidence	Annotated Sequence	Modifications	Qvality PEP	Qvality q-value	# Protein Groups	# Proteins	# PSMs	Master Protein Accessions	Positions in Master Proteins	Modifications in Master Proteins	# Missed Cleavages	Theo. MH+ [Da]	Abundance Ratio: (Sample) / (Control)	Abundance Ratio Adj. P-Value: (Sample) / (Control)	Abundance Ratio Variability [%]: (Sample) / (Control)	Abundances (Grouped): Control	Abundances (Grouped): Sample	Abundances (Grouped) CV [%]: Control	Abundances (Grouped) CV [%]: Sample	Quan Info	Found in Sample: [S1] F1: Control	Found in Sample: [S2] F2: Control	Found in Sample: [S3] F3: Control	Found in Sample: [S4] F4: Sample	Found in Sample: [S5] F5: Sample	Found in Sample: [S6] F6: Sample	Confidence (by Search Engine): Sequest HT	Percolator q-Value (by Search Engine): Sequest HT	Percolator PEP (by Search Engine): Sequest HT	XCorr (by Search Engine): Sequest HT	Top Apex RT [min]
	FALSE	High	[K].EGGQIAVFDATNTTR.[E]		0.0133407	0.00200264	1	10	3	A0A1W2PR17	A0A1W2PR17 [117-131]		0	1579.77	100	5.15013e-17			200		11.59		Not Found	Not Found	Not Found	High	High	High	High	0.0006609	0.001898	1.36	43.51
	FALSE	High	[R].IGGDSGLSSR.[G]		0.0281499	0.00242637	1	7	1	A0A1W2PR17	A0A1W2PR17 [265-274]		0	948.475	100	5.15013e-17			200		68.65		Not Found	Not Found	Not Found	Peak Found	High	Peak Found	High	0.0007897	0.005153	1.49	15.14
	FALSE	High	[-].MPLELTQSR.[V]	1xMet-loss [N-Term]	0.0422542	0.00287715	1	6	2	A0A1W2PR17	A0A1W2PR17 [1-9]	A0A1W2PR17 1xMet-loss [N-Term]	0	943.521	100	5.15013e-17			200		11.82		Not Found	Not Found	Not Found	High	High	Peak Found	High	0.000933	0.008897	1.18	22.28
FALSE	High	Master Protein	A0A1X7SBS1	Heterogeneous nuclear ribonucleoprotein U OS=Homo sapiens OX=9606 GN=HNRNPU PE=1 SV=1	0	30.634	11	6	20	6	744	81.7	5.83	17.31	6	Pf00622, Pf02037, Pf13671		ENSG00000153187	HNRNPU	A0A1X7SBS1	lncRNA in canonical Wnt signaling and colorectal cancer		1	0	2.786	1.48	646395	572551	609707	5.1037e+06	2.66682e+06	5.75382e+06	409735	572551	561916	3.52402e+06	1.98622e+06	3.78478e+06	High	High	High	High	High	High	1
	Checked	Confidence	Annotated Sequence	Modifications	Qvality PEP	Qvality q-value	# Protein Groups	# Proteins	# PSMs	Master Protein Accessions	Positions in Master Proteins	Modifications in Master Proteins	# Missed Cleavages	Theo. MH+ [Da]	Abundance Ratio: (Sample) / (Control)	Abundance Ratio Adj. P-Value: (Sample) / (Control)	Abundance Ratio Variability [%]: (Sample) / (Control)	Abundances (Grouped): Control	Abundances (Grouped): Sample	Abundances (Grouped) CV [%]: Control	Abundances (Grouped) CV [%]: Sample	Quan Info	Found in Sample: [S1] F1: Control	Found in Sample: [S2] F2: Control	Found in Sample: [S3] F3: Control	Found in Sample: [S4] F4: Sample	Found in Sample: [S5] F5: Sample	Found in Sample: [S6] F6: Sample	Confidence (by Search Engine): Sequest HT	Percolator q-Value (by Search Engine): Sequest HT	Percolator PEP (by Search Engine): Sequest HT	XCorr (by Search Engine): Sequest HT	Top Apex RT [min]
	FALSE	High	[R].FSGSGSGTDYTLK.[I]		7.2167e-05	0.000860831	1	1	6	A0A5C2G6S6	A0A5C2G6S6 [67-79]		0	1319.61	100	5.15013e-17			200		6.68		Not Found	Not Found	Not Found	High	High	High	High	0.0002933	1.781e-06	2.17	35.57
FALSE	High	Master Protein	B0QZK4	Heterochromatin protein 1-binding protein 3 (Fragment) OS=Homo sapiens OX=9606 GN=HP1BP3 PE=1 SV=1	0	5.172	8	2	3	2	253	28.5	9.88	1.86	2	Pf00538		ENSG00000127483	HP1BP3	B0QZK4			0	0	2.918	1.55		132081	235129	59655	537398	626019		132081	216699	41190.8	400248	411786	Not Found	Peak Found	Peak Found	Peak Found	High	High	1
	Checked	Confidence	Annotated Sequence	Modifications	Qvality PEP	Qvality q-value	# Protein Groups	# Proteins	# PSMs	Master Protein Accessions	Positions in Master Proteins	Modifications in Master Proteins	# Missed Cleavages	Theo. MH+ [Da]	Abundance Ratio: (Sample) / (Control)	Abundance Ratio Adj. P-Value: (Sample) / (Control)	Abundance Ratio Variability [%]: (Sample) / (Control)	Abundances (Grouped): Control	Abundances (Grouped): Sample	Abundances (Grouped) CV [%]: Control	Abundances (Grouped) CV [%]: Sample	Quan Info	Found in Sample: [S1] F1: Control	Found in Sample: [S2] F2: Control	Found in Sample: [S3] F3: Control	Found in Sample: [S4] F4: Sample	Found in Sample: [S5] F5: Sample	Found in Sample: [S6] F6: Sample	Confidence (by Search Engine): Sequest HT	Percolator q-Value (by Search Engine): Sequest HT	Percolator PEP (by Search Engine): Sequest HT	XCorr (by Search Engine): Sequest HT	Top Apex RT [min]
	FALSE	High	[R].LTMSTDTSTSTVYMEMFSLRSEDTAVYYCAR.[N]	1xCarbamidomethyl [C29]; 2xOxidation [M14; M]	0.00558593	0.000860831	1	1	2	A0A5C2G986	A0A5C2G986 [68-98]		1	3648.58	100	5.15013e-17			200		13.43		Not Found	Not Found	Not Found	Peak Found	High	High	High	0.0002933	0.0005934	1.44	75.85
	FALSE	High	[R].LTMSTDTSTSTVYMEMFSLRSEDTAVYYCAR.[N]	1xCarbamidomethyl [C29]; 3xOxidation [M3; M14; M16]	0.0189273	0.00200264	1	1	3	A0A5C2G986	A0A5C2G986 [68-98]		1	3664.58	100	5.15013e-17			200		15.51		Not Found	Not Found	Not Found	High	High	High	High	0.0006609	0.003033	1.67	73.79
FALSE	High	Master Protein	E9PKE3	Heat shock cognate 71 kDa protein OS=Homo sapiens OX=9606 GN=HSPA8 PE=1 SV=1	0	70.862	29	16	68	13	627	68.8	5.52	98.69	16	Pf00012		ENSG00000109971	HSPA8	E9PKE3	Measles virus infection; Extrafollicular and follicular B cell activation by SARS-CoV-2; 1p36 copy number variation syndrome		3	1	2.199	1.14	1.55649e+07	1.20239e+07	1.55394e+07	3.13373e+07	3.13807e+07	2.74153e+07	9.86626e+06	1.20239e+07	1.43214e+07	2.16379e+07	2.3372e+07	1.80334e+07	High	High	High	High	High	High	1
	Checked	Confidence	Annotated Sequence	Modifications	Qvality PEP	Qvality q-value	# Protein Groups	# Proteins	# PSMs	Master Protein Accessions	Positions in Master Proteins	Modifications in Master Proteins	# Missed Cleavages	Theo. MH+ [Da]	Abundance Ratio: (Sample) / (Control)	Abundance Ratio Adj. P-Value: (Sample) / (Control)	Abundance Ratio Variability [%]: (Sample) / (Control)	Abundances (Grouped): Control	Abundances (Grouped): Sample	Abundances (Grouped) CV [%]: Control	Abundances (Grouped) CV [%]: Sample	Quan Info	Found in Sample: [S1] F1: Control	Found in Sample: [S2] F2: Control	Found in Sample: [S3] F3: Control	Found in Sample: [S4] F4: Sample	Found in Sample: [S5] F5: Sample	Found in Sample: [S6] F6: Sample	Confidence (by Search Engine): Sequest HT	Percolator q-Value (by Search Engine): Sequest HT	Percolator PEP (by Search Engine): Sequest HT	XCorr (by Search Engine): Sequest HT	Top Apex RT [min]
	FALSE	High	[R].GQAFVIFK.[E]		0.0584656	0.00317911	2	10	2	P09012; P08579	P09012 [53-60]; P08579 [50-57]		0	909.519	3.505	0.594219	49.61	44.4	155.6	61.34	13.06	Shared	Peak Found	Peak Found	Peak Found	High	High	Peak Found	High	0.001031	0.01379	1.26	47.27
	FALSE	High	[R].LVPGRHDIAFVEFENDGQAGAAR.[D]		0.00215733	0.000860831	1	2	1	P08579	P08579 [182-204]		1	2469.23	100	5.15013e-17			200		31.4		Not Found	Not Found	Not Found	Peak Found	Peak Found	High	High	0.0002933	0.0001662	1.72	48.7
FALSE	High	Master Protein	Q9NZI8	Insulin-like growth factor 2 mRNA-binding protein 1 OS=Homo sapiens OX=9606 GN=IGF2BP1 PE=1 SV=2	0	11.271	8	4	10	3	577	63.4	9.2	9.37	4	Pf00013, Pf00076	10642	ENSG00000159217	IGF2BP1	C9JT33; hsa:10642; Q9NZI8	Brain-derived neurotrophic factor (BDNF) signaling pathway; eIF5A regulation in response to inhibition of the nuclear export system	MAPK6/MAPK4 signaling; Insulin-like Growth Factor-2 mRNA Binding Proteins (IGF2BPs/IMPs/VICKZs) bind RNA	4	1	3.298	1.72	92932.1	94102.7	131031	1.34791e+06	1.34518e+06	1.11319e+06	58907.6	94102.7	120761	930712	1.00187e+06	732243	Not Found	Peak Found	Peak Found	High	High	High	1
	Checked	Confidence	Annotated Sequence	Modifications	Qvality PEP	Qvality q-value	# Protein Groups	# Proteins	# PSMs	Master Protein Accessions	Positions in Master Proteins	Modifications in Master Proteins	# Missed Cleavages	Theo. MH+ [Da]	Abundance Ratio: (Sample) / (Control)	Abundance Ratio Adj. P-Value: (Sample) / (Control)	Abundance Ratio Variability [%]: (Sample) / (Control)	Abundances (Grouped): Control	Abundances (Grouped): Sample	Abundances (Grouped) CV [%]: Control	Abundances (Grouped) CV [%]: Sample	Quan Info	Found in Sample: [S1] F1: Control	Found in Sample: [S2] F2: Control	Found in Sample: [S3] F3: Control	Found in Sample: [S4] F4: Sample	Found in Sample: [S5] F5: Sample	Found in Sample: [S6] F6: Sample	Confidence (by Search Engine): Sequest HT	Percolator q-Value (by Search Engine): Sequest HT	Percolator PEP (by Search Engine): Sequest HT	XCorr (by Search Engine): Sequest HT	Top Apex RT [min]
	FALSE	High	[R].FSGSGSGTDFTLR.[I]		0.0016104	0.000860831	2	11	5	A0A5C2GJM4; A0A5C2GC48	A0A5C2GJM4 [67-79]; A0A5C2GC48 [67-79]		0	1331.62	100	5.15013e-17			200		31.94	Shared	Not Found	Not Found	Not Found	High	High	High	High	0.0002933	0.0001124	2.15	42.34
	FALSE	High	[K].VFNRDSGVPDR.[F]		0.0902933	0.00686998	1	2	1	A0A5C2GJM4	A0A5C2GJM4 [56-66]		1	1261.63	100	5.15013e-17			200		42.4		Not Found	Not Found	Not Found	Peak Found	Peak Found	High	High	0.00219	0.02506	1.47	20.06
FALSE	High	Master Protein	A0A286YEY4	Immunoglobulin heavy constant gamma 2 (Fragment) OS=Homo sapiens OX=9606 GN=IGHG2 PE=1 SV=1	0	8.527	6	3	20	2	395	43.8	6.52	26.55	3	Pf07654		ENSG00000211893; ENSG00000274497	IGHG2	A0A286YEY4; A6NE66; P01859		Initial triggering of complement; Classical antibody-mediated complement activation; FCGR activation; Regulation of actin dynamics for phagocytic cup formation; Role of phospholipids in phagocytosis; FCGR3A-mediated IL10 synthesis; FCGR3A-mediated phagocytosis; Regulation of Complement cascade	8	0	2.844	1.51	1.91361e+07	1.36854e+07	1.89324e+07	6.29196e+07	6.88686e+07	6.99846e+07	1.21299e+07	1.36854e+07	1.74484e+07	4.3445e+07	5.12926e+07	4.60348e+07	High	High	High	High	High	High	1
	Checked	Confidence	Annotated Sequence	Modifications	Qvality PEP	Qvality q-value	# Protein Groups	# Proteins	# PSMs	Master Protein Accessions	Positions in Master Proteins	Modifications in Master Proteins	# Missed Cleavages	Theo. MH+ [Da]	Abundance Ratio: (Sample) / (Control)	Abundance Ratio Adj. P-Value: (Sample) / (Control)	Abundance Ratio Variability [%]: (Sample) / (Control)	Abundances (Grouped): Control	Abundances (Grouped): Sample	Abundances (Grouped) CV [%]: Control	Abundances (Grouped) CV [%]: Sample	Quan Info	Found in Sample: [S1] F1: Control	Found in Sample: [S2] F2: Control	Found in Sample: [S3] F3: Control	Found in Sample: [S4] F4: Sample	Found in Sample: [S5] F5: Sample	Found in Sample: [S6] F6: Sample	Confidence (by Search Engine): Sequest HT	Percolator q-Value (by Search Engine): Sequest HT	Percolator PEP (by Search Engine): Sequest HT	XCorr (by Search Engine): Sequest HT	Top Apex RT [min]
	FALSE	High	[R].GSGSGTDFTLK.[I]		0.000124801	0.000860831	1	2	6	A0A5C2GJP7	A0A5C2GJP7 [69-79]		0	1069.52	100	5.15013e-17			200		11.86		Not Found	Not Found	Not Found	High	High	High	High	0.0002933	3.688e-06	2.1	26.02
FALSE	High	Master Protein	A0A075B6R9	Probable non-functional immunoglobulin kappa variable 2D-24 OS=Homo sapiens OX=9606 GN=IGKV2D-24 PE=1 SV=1	0	13.339	13	3	33	3	120	13.1	8.87	54.02	3	Pf07686		ENSG00000241566	IGKV2D-24	A0A075B6R9			0	0	100	6.64	159131	41443.7	54258.2	1.21713e+09	1.10381e+09	1.34568e+09	100870	41443.7	50005.3	8.40407e+08	8.22109e+08	8.8517e+08	Peak Found	Peak Found	Peak Found	High	High	High	1
	Checked	Confidence	Annotated Sequence	Modifications	Qvality PEP	Qvality q-value	# Protein Groups	# Proteins	# PSMs	Master Protein Accessions	Positions in Master Proteins	Modifications in Master Proteins	# Missed Cleavages	Theo. MH+ [Da]	Abundance Ratio: (Sample) / (Control)	Abundance Ratio Adj. P-Value: (Sample) / (Control)	Abundance Ratio Variability [%]: (Sample) / (Control)	Abundances (Grouped): Control	Abundances (Grouped): Sample	Abundances (Grouped) CV [%]: Control	Abundances (Grouped) CV [%]: Sample	Quan Info	Found in Sample: [S1] F1: Control	Found in Sample: [S2] F2: Control	Found in Sample: [S3] F3: Control	Found in Sample: [S4] F4: Sample	Found in Sample: [S5] F5: Sample	Found in Sample: [S6] F6: Sample	Confidence (by Search Engine): Sequest HT	Percolator q-Value (by Search Engine): Sequest HT	Percolator PEP (by Search Engine): Sequest HT	XCorr (by Search Engine): Sequest HT	Top Apex RT [min]
	FALSE	High	[K].NREPVQLETLSIR.[G]		0.000156032	0.000860831	1	3	3	P62314	P62314 [49-61]		1	1554.86	100	5.15013e-17			200		21.27		Not Found	Not Found	Not Found	High	High	High	High	0.0002933	4.978e-06	2.9	42.17
FALSE	High	Master Protein	Q12906	Interleukin enhancer-binding factor 3 OS=Homo sapiens OX=9606 GN=ILF3 PE=1 SV=3	0	10.529	3	3	8	3	894	95.3	8.76	6.92	3	Pf00035, Pf07528, Pf20965	3609	ENSG00000129351	ILF3	A8K6F2; G5E9M5; hsa:3609; O43409; Q12906; Q6P1X1; Q86XY7; Q99544; Q99545; Q9BZH4; Q9BZH5; Q9NQ95; Q9NQ96; Q9NQ97; Q9NQ98; Q9NQ99; Q9NQA0; Q9NQA1; Q9NQA2; Q9NRN2; Q9NRN3; Q9NRN4; Q9UMZ9; Q9UN00; Q9UN84; Q9UNA2		PKR-mediated signaling; Regulation of CDH11 gene transcription	2	0	3.659	1.87	312419	349694	486261	1.35869e+06	1.4489e+06	1.9173e+06	198036	349694	448147	938153	1.07913e+06	1.26117e+06	Peak Found	Peak Found	Peak Found	High	High	High	1
	Checked	Confidence	Annotated Sequence	Modifications	Qvality PEP	Qvality q-value	# Protein Groups	# Proteins	# PSMs	Master Protein Accessions	Positions in Master Proteins	Modifications in Master Proteins	# Missed Cleavages	Theo. MH+ [Da]	Abundance Ratio: (Sample) / (Control)	Abundance Ratio Adj. P-Value: (Sample) / (Control)	Abundance Ratio Variability [%]: (Sample) / (Control)	Abundances (Grouped): Control	Abundances (Grouped): Sample	Abundances (Grouped) CV [%]: Control	Abundances (Grouped) CV [%]: Sample	Quan Info	Found in Sample: [S1] F1: Control	Found in Sample: [S2] F2: Control	Found in Sample: [S3] F3: Control	Found in Sample: [S4] F4: Sample	Found in Sample: [S5] F5: Sample	Found in Sample: [S6] F6: Sample	Confidence (by Search Engine): Sequest HT	Percolator q-Value (by Search Engine): Sequest HT	Percolator PEP (by Search Engine): Sequest HT	XCorr (by Search Engine): Sequest HT	Top Apex RT [min]
	FALSE	High	[R].CQCLQTLQGIHLK.[N]	2xCarbamidomethyl [C1; C3]	0.00276964	0.000860831	1	2	4	P19875	P19875 [43-55]		0	1598.81	100	5.15013e-17			200		15.68		Not Found	Not Found	Not Found	High	High	High	High	0.0002933	0.0002314	1.94	41.18
	FALSE	High	[K].VKSPGPHCAQTEVIATLK.[N]	1xCarbamidomethyl [C8]	0.0871068	0.00547595	1	1	1	P19875	P19875 [62-79]		1	1936.03	100	5.15013e-17			200		16.46		Not Found	Not Found	Not Found	High	Peak Found	Peak Found	High	0.001746	0.02371	1.15	30.37
FALSE	High	Master Protein	P52732	Kinesin-like protein KIF11 OS=Homo sapiens OX=9606 GN=KIF11 PE=1 SV=2	0	35.396	9	8	17	8	1056	119.1	5.64	25.05	8	Pf00225, Pf13931	3832	ENSG00000138160	KIF11	A0AV49; B2RMV3; hsa:3832; P52732; Q15716; Q5VWX0		COPI-dependent Golgi-to-ER retrograde traffic; MHC class II antigen presentation; Kinesins	3	0	100	6.64				3.53893e+06	2.86062e+06	3.04387e+06				2.44358e+06	2.13056e+06	2.00222e+06	Not Found	Not Found	Not Found	High	High	High	1
	Checked	Confidence	Annotated Sequence	Modifications	Qvality PEP	Qvality q-value	# Protein Groups	# Proteins	# PSMs	Master Protein Accessions	Positions in Master Proteins	Modifications in Master Proteins	# Missed Cleavages	Theo. MH+ [Da]	Abundance Ratio: (Sample) / (Control)	Abundance Ratio Adj. P-Value: (Sample) / (Control)	Abundance Ratio Variability [%]: (Sample) / (Control)	Abundances (Grouped): Control	Abundances (Grouped): Sample	Abundances (Grouped) CV [%]: Control	Abundances (Grouped) CV [%]: Sample	Quan Info	Found in Sample: [S1] F1: Control	Found in Sample: [S2] F2: Control	Found in Sample: [S3] F3: Control	Found in Sample: [S4] F4: Sample	Found in Sample: [S5] F5: Sample	Found in Sample: [S6] F6: Sample	Confidence (by Search Engine): Sequest HT	Percolator q-Value (by Search Engine): Sequest HT	Percolator PEP (by Search Engine): Sequest HT	XCorr (by Search Engine): Sequest HT	Top Apex RT [min]
	FALSE	High	[R].DSFDDRGPSLNPVLDYDHGSR.[S]		0.0211536	0.00200264	1	4	2	A8MXP9	A8MXP9 [187-207]		1	2362.07	100	5.15013e-17			200		9.44		Not Found	Not Found	Not Found	High	High	Peak Found	High	0.0006609	0.003509	0.96	50.99
	FALSE	High	[K].SFQQSSLSR.[D]		0.0280014	0.00242637	1	13	2	A8MXP9	A8MXP9 [4-12]		0	1039.52	100	5.15013e-17			200		17.31		Not Found	Not Found	Not Found	High	High	Peak Found	High	0.0007897	0.005134	1.45	18.22
FALSE	High	Master Protein	P05783	Keratin, type I cytoskeletal 18 OS=Homo sapiens OX=9606 GN=KRT18 PE=1 SV=2	0	65.658	53	19	80	18	430	48	5.45	90.6	19	Pf00038	3875	ENSG00000111057	KRT18	hsa:3875; P05783; Q53G38; Q5U0N8; Q9BW26	Pathogenic Escherichia coli infection	Formation of the cornified envelope	3	0	2.111	1.08	9.83868e+06	1.31747e+07	1.55069e+07	2.48248e+07	2.67568e+07	2.84283e+07	6.23652e+06	1.31747e+07	1.42914e+07	1.71411e+07	1.99282e+07	1.86997e+07	High	High	High	High	High	High	1
	Checked	Confidence	Annotated Sequence	Modifications	Qvality PEP	Qvality q-value	# Protein Groups	# Proteins	# PSMs	Master Protein Accessions	Positions in Master Proteins	Modifications in Master Proteins	# Missed Cleavages	Theo. MH+ [Da]	Abundance Ratio: (Sample) / (Control)	Abundance Ratio Adj. P-Value: (Sample) / (Control)	Abundance Ratio Variability [%]: (Sample) / (Control)	Abundances (Grouped): Control	Abundances (Grouped): Sample	Abundances (Grouped) CV [%]: Control	Abundances (Grouped) CV [%]: Sample	Quan Info	Found in Sample: [S1] F1: Control	Found in Sample: [S2] F2: Control	Found in Sample: [S3] F3: Control	Found in Sample: [S4] F4: Sample	Found in Sample: [S5] F5: Sample	Found in Sample: [S6] F6: Sample	Confidence (by Search Engine): Sequest HT	Percolator q-Value (by Search Engine): Sequest HT	Percolator PEP (by Search Engine): Sequest HT	XCorr (by Search Engine): Sequest HT	Top Apex RT [min]
	FALSE	High	[R].VSALEVLPDR.[V]		0.000941315	0.000860831	1	1	2	A0A024R297	A0A024R297 [108-117]		0	1098.62	100	5.15013e-17			200				Not Found	Not Found	Not Found	Not Found	High	High	High	0.0002933	5.491e-05	1.37	45.61
FALSE	High	Master Protein	P35900	Keratin, type I cytoskeletal 20 OS=Homo sapiens OX=9606 GN=KRT20 PE=1 SV=1	0	18.211	16	8	11	5	424	48.5	5.69	5.43	8	Pf00038	54474	ENSG00000171431; ENSG00000263057	KRT20	B2R6W7; hsa:54474; P35900	Pancreatic cancer subtypes	Formation of the cornified envelope	3	0	2.859	1.52	221734	530602	666594	1.43318e+06	1.41483e+06	1.55181e+06	140552	530602	614344	989588	1.05375e+06	1.02076e+06	Peak Found	Peak Found	Peak Found	High	High	High	1
	Checked	Confidence	Annotated Sequence	Modifications	Qvality PEP	Qvality q-value	# Protein Groups	# Proteins	# PSMs	Master Protein Accessions	Positions in Master Proteins	Modifications in Master Proteins	# Missed Cleavages	Theo. MH+ [Da]	Abundance Ratio: (Sample) / (Control)	Abundance Ratio Adj. P-Value: (Sample) / (Control)	Abundance Ratio Variability [%]: (Sample) / (Control)	Abundances (Grouped): Control	Abundances (Grouped): Sample	Abundances (Grouped) CV [%]: Control	Abundances (Grouped) CV [%]: Sample	Quan Info	Found in Sample: [S1] F1: Control	Found in Sample: [S2] F2: Control	Found in Sample: [S3] F3: Control	Found in Sample: [S4] F4: Sample	Found in Sample: [S5] F5: Sample	Found in Sample: [S6] F6: Sample	Confidence (by Search Engine): Sequest HT	Percolator q-Value (by Search Engine): Sequest HT	Percolator PEP (by Search Engine): Sequest HT	XCorr (by Search Engine): Sequest HT	Top Apex RT [min]
	FALSE	High	[R].FSGSGSGTEFTLK.[I]		0.00095645	0.000860831	1	4	5	A0A5C2FU65	A0A5C2FU65 [67-79]		0	1317.63	100	5.15013e-17			200		25.29		Not Found	Not Found	Not Found	High	High	High	High	0.0002933	5.601e-05	2.03	38.61
FALSE	High	Master Protein	P05787	Keratin, type II cytoskeletal 8 OS=Homo sapiens OX=9606 GN=KRT8 PE=1 SV=7	0	148.359	64	32	148	23	483	53.7	5.59	208.89	32	Pf00038, Pf16208	3856	ENSG00000170421	KRT8	A8K4H3; B0AZN5; F8VXB4; hsa:3856; P05787; Q14099; Q14716; Q14717; Q53GJ0; Q6DHW5; Q6GMY0; Q6P4C7; Q96J60	Primary focal segmental glomerulosclerosis (FSGS); Acute viral myocarditis	Formation of the cornified envelope	4	3	2.312	1.21	9.81992e+06	1.44824e+07	1.94768e+07	4.31647e+07	4.84685e+07	4.75162e+07	6.22463e+06	1.44824e+07	1.79502e+07	2.98046e+07	3.60988e+07	3.12555e+07	High	High	High	High	High	High	1
	Checked	Confidence	Annotated Sequence	Modifications	Qvality PEP	Qvality q-value	# Protein Groups	# Proteins	# PSMs	Master Protein Accessions	Positions in Master Proteins	Modifications in Master Proteins	# Missed Cleavages	Theo. MH+ [Da]	Abundance Ratio: (Sample) / (Control)	Abundance Ratio Adj. P-Value: (Sample) / (Control)	Abundance Ratio Variability [%]: (Sample) / (Control)	Abundances (Grouped): Control	Abundances (Grouped): Sample	Abundances (Grouped) CV [%]: Control	Abundances (Grouped) CV [%]: Sample	Quan Info	Found in Sample: [S1] F1: Control	Found in Sample: [S2] F2: Control	Found in Sample: [S3] F3: Control	Found in Sample: [S4] F4: Sample	Found in Sample: [S5] F5: Sample	Found in Sample: [S6] F6: Sample	Confidence (by Search Engine): Sequest HT	Percolator q-Value (by Search Engine): Sequest HT	Percolator PEP (by Search Engine): Sequest HT	XCorr (by Search Engine): Sequest HT	Top Apex RT [min]
	FALSE	High	[R].FSGSGSGTDFKLTISR.[L]		0.0139928	0.00200264	1	1	2	A0A5C2GY89	A0A5C2GY89 [63-78]		1	1659.83	100	5.15013e-17			200		19.21		Not Found	Not Found	Not Found	High	Peak Found	High	High	0.0006609	0.00202	1.64	42.71
FALSE	High	Master Protein	Q9BQQ5	Ribosomal protein L27a OS=Homo sapiens OX=9606 GN=L27a PE=4 SV=1	0	17.982	25	3	13	3	106	12	11.46	24.87	3	Pf00828			L27a	Q9BQQ5			0	0	2.485	1.31	2.2357e+06	1.93054e+06	2.56435e+06	6.00385e+06	6.82442e+06	5.20867e+06	1.41716e+06	1.93054e+06	2.36335e+06	4.14556e+06	5.08275e+06	3.42619e+06	High	High	High	High	High	High	1
	Checked	Confidence	Annotated Sequence	Modifications	Qvality PEP	Qvality q-value	# Protein Groups	# Proteins	# PSMs	Master Protein Accessions	Positions in Master Proteins	Modifications in Master Proteins	# Missed Cleavages	Theo. MH+ [Da]	Abundance Ratio: (Sample) / (Control)	Abundance Ratio Adj. P-Value: (Sample) / (Control)	Abundance Ratio Variability [%]: (Sample) / (Control)	Abundances (Grouped): Control	Abundances (Grouped): Sample	Abundances (Grouped) CV [%]: Control	Abundances (Grouped) CV [%]: Sample	Quan Info	Found in Sample: [S1] F1: Control	Found in Sample: [S2] F2: Control	Found in Sample: [S3] F3: Control	Found in Sample: [S4] F4: Sample	Found in Sample: [S5] F5: Sample	Found in Sample: [S6] F6: Sample	Confidence (by Search Engine): Sequest HT	Percolator q-Value (by Search Engine): Sequest HT	Percolator PEP (by Search Engine): Sequest HT	XCorr (by Search Engine): Sequest HT	Top Apex RT [min]
	FALSE	High	[R].SLTSEDTAVYYCAR.[QGVD]	1xCarbamidomethyl [C12]	0.00147124	0.000860831	1	6	3	A0A7S5EUS7	A0A7S5EUS7 [85-98]		0	1635.73	100	5.15013e-17			200		25.45		Not Found	Not Found	Not Found	High	High	High	High	0.0002933	9.949e-05	1.88	40.52
FALSE	High	Master Protein	A8MXP9	Matrin-3 OS=Homo sapiens OX=9606 GN=MATR3 PE=1 SV=1	0	4.744	3	2	4	2	895	99.9	6.04	0	2			ENSG00000280987	MATR3	A8MXP9			0	0	100	6.64				661524	503157	645077				456772	374745	424322	Not Found	Not Found	Not Found	High	High	Peak Found	1
	Checked	Confidence	Annotated Sequence	Modifications	Qvality PEP	Qvality q-value	# Protein Groups	# Proteins	# PSMs	Master Protein Accessions	Positions in Master Proteins	Modifications in Master Proteins	# Missed Cleavages	Theo. MH+ [Da]	Abundance Ratio: (Sample) / (Control)	Abundance Ratio Adj. P-Value: (Sample) / (Control)	Abundance Ratio Variability [%]: (Sample) / (Control)	Abundances (Grouped): Control	Abundances (Grouped): Sample	Abundances (Grouped) CV [%]: Control	Abundances (Grouped) CV [%]: Sample	Quan Info	Found in Sample: [S1] F1: Control	Found in Sample: [S2] F2: Control	Found in Sample: [S3] F3: Control	Found in Sample: [S4] F4: Sample	Found in Sample: [S5] F5: Sample	Found in Sample: [S6] F6: Sample	Confidence (by Search Engine): Sequest HT	Percolator q-Value (by Search Engine): Sequest HT	Percolator PEP (by Search Engine): Sequest HT	XCorr (by Search Engine): Sequest HT	Top Apex RT [min]
	FALSE	High	[K].SYAEYGHFVDIR.[I]		0.0990051	0.00716008	1	3	1	A0A024R9E6	A0A024R9E6 [707-718]		0	1456.69	100	5.15013e-17			200		73.02		Not Found	Not Found	Not Found	Peak Found	Not Found	High	High	0.002425	0.02829	0.71	44.85
	FALSE	High	[R].TLDNLNPDVR.[L]		0.024019	0.00200264	1	4	1	A0A024R9E6	A0A024R9E6 [649-658]		0	1156.6								No Quan Values	Not Found	Not Found	Not Found	Not Found	Not Found	High	High	0.0006609	0.004164	0.79
FALSE	High	Master Protein	Q9H0A0	RNA cytidine acetyltransferase OS=Homo sapiens OX=9606 GN=NAT10 PE=1 SV=2	0	26.187	12	9	13	9	1025	115.7	8.27	14.33	9	Pf05127, Pf08351, Pf13718, Pf13725	55226	ENSG00000135372	NAT10	B4DFD5; E7ESU4; E9PMN9; hsa:55226; Q86WK5; Q9C0F4; Q9H0A0; Q9HA61; Q9NVF2	Metapathway biotransformation Phase I and II	rRNA modification in the nucleus and cytosol	2	0	3.026	1.6	101216	1.65107e+06	2.35145e+06	1.34272e+06	4.60345e+06	9.52359e+06	64158.4	1.65107e+06	2.16714e+06	927128	3.4286e+06	6.26448e+06	Peak Found	Peak Found	High	High	High	High	1
	Checked	Confidence	Annotated Sequence	Modifications	Qvality PEP	Qvality q-value	# Protein Groups	# Proteins	# PSMs	Master Protein Accessions	Positions in Master Proteins	Modifications in Master Proteins	# Missed Cleavages	Theo. MH+ [Da]	Abundance Ratio: (Sample) / (Control)	Abundance Ratio Adj. P-Value: (Sample) / (Control)	Abundance Ratio Variability [%]: (Sample) / (Control)	Abundances (Grouped): Control	Abundances (Grouped): Sample	Abundances (Grouped) CV [%]: Control	Abundances (Grouped) CV [%]: Sample	Quan Info	Found in Sample: [S1] F1: Control	Found in Sample: [S2] F2: Control	Found in Sample: [S3] F3: Control	Found in Sample: [S4] F4: Sample	Found in Sample: [S5] F5: Sample	Found in Sample: [S6] F6: Sample	Confidence (by Search Engine): Sequest HT	Percolator q-Value (by Search Engine): Sequest HT	Percolator PEP (by Search Engine): Sequest HT	XCorr (by Search Engine): Sequest HT	Top Apex RT [min]
	FALSE	High	[R].FSGSGSGTAFTLK.[I]		0.00330069	0.000860831	1	3	2	A0A5C2GM07	A0A5C2GM07 [67-79]		0	1259.63	100	5.15013e-17			200		39.98		Not Found	Not Found	Not Found	High	High	Peak Found	High	0.0002933	0.0002929	1.9	38.31
FALSE	High	Master Protein	A0A494C050	NF-kappa-B-activating protein (Fragment) OS=Homo sapiens OX=9606 GN=NKAP PE=1 SV=1	0	5.163	6	2	5	2	414	47	10.14	0	2	Pf06047, Pf15692		ENSG00000101882	NKAP	A0A494C050			0	0	2.97	1.57	256670	260749	299881	577130	816723	1.00805e+06	162697	260749	276375	398499	608286	663080	Peak Found	Peak Found	Peak Found	High	High	High	1
	Checked	Confidence	Annotated Sequence	Modifications	Qvality PEP	Qvality q-value	# Protein Groups	# Proteins	# PSMs	Master Protein Accessions	Positions in Master Proteins	Modifications in Master Proteins	# Missed Cleavages	Theo. MH+ [Da]	Abundance Ratio: (Sample) / (Control)	Abundance Ratio Adj. P-Value: (Sample) / (Control)	Abundance Ratio Variability [%]: (Sample) / (Control)	Abundances (Grouped): Control	Abundances (Grouped): Sample	Abundances (Grouped) CV [%]: Control	Abundances (Grouped) CV [%]: Sample	Quan Info	Found in Sample: [S1] F1: Control	Found in Sample: [S2] F2: Control	Found in Sample: [S3] F3: Control	Found in Sample: [S4] F4: Sample	Found in Sample: [S5] F5: Sample	Found in Sample: [S6] F6: Sample	Confidence (by Search Engine): Sequest HT	Percolator q-Value (by Search Engine): Sequest HT	Percolator PEP (by Search Engine): Sequest HT	XCorr (by Search Engine): Sequest HT	Top Apex RT [min]
	FALSE	High	[R].LLIYGASTTATGIPAR.[F]		0.00532511	0.000860831	1	1	5	A0A5C2GSN2	A0A5C2GSN2 [46-61]		0	1604.9	100	5.15013e-17			200		15.07		Not Found	Not Found	Not Found	High	High	High	High	0.0002933	0.0005543	1.89	58.74
FALSE	High	Master Protein	P46087	Probable 28S rRNA (cytosine(4447)-C(5))-methyltransferase OS=Homo sapiens OX=9606 GN=NOP2 PE=1 SV=2	0	6.612	3	3	5	3	812	89.2	9.23	1.65	3	Pf01189, Pf08062, Pf17125	4839	ENSG00000111641	NOP2	A1A4Z3; B3KPD6; hsa:4839; P46087; Q05BA7; Q0P5S5; Q3KQS4; Q58F30	Imatinib and chronic myeloid leukemia	rRNA modification in the nucleus and cytosol; TFAP2A acts as a transcriptional repressor during retinoic acid induced cell differentiation	3	0	3.129	1.65	47444.9		68207.4	150775	400283	423991	30074.3		62861.1	104108	298127	278895	Peak Found	Not Found	Peak Found	High	High	High	1
	Checked	Confidence	Annotated Sequence	Modifications	Qvality PEP	Qvality q-value	# Protein Groups	# Proteins	# PSMs	Master Protein Accessions	Positions in Master Proteins	Modifications in Master Proteins	# Missed Cleavages	Theo. MH+ [Da]	Abundance Ratio: (Sample) / (Control)	Abundance Ratio Adj. P-Value: (Sample) / (Control)	Abundance Ratio Variability [%]: (Sample) / (Control)	Abundances (Grouped): Control	Abundances (Grouped): Sample	Abundances (Grouped) CV [%]: Control	Abundances (Grouped) CV [%]: Sample	Quan Info	Found in Sample: [S1] F1: Control	Found in Sample: [S2] F2: Control	Found in Sample: [S3] F3: Control	Found in Sample: [S4] F4: Sample	Found in Sample: [S5] F5: Sample	Found in Sample: [S6] F6: Sample	Confidence (by Search Engine): Sequest HT	Percolator q-Value (by Search Engine): Sequest HT	Percolator PEP (by Search Engine): Sequest HT	XCorr (by Search Engine): Sequest HT	Top Apex RT [min]
	FALSE	High	[K].STDTAYMELNNLRSDDTAVYYCAR.[L]	1xCarbamidomethyl [C22]; 1xOxidation [M7]	0.0056456	0.000860831	1	1	4	A0A2U8J956	A0A2U8J956 [52-75]		1	2845.24	100	5.15013e-17			200		40.61		Not Found	Not Found	Not Found	High	High	High	High	0.0002933	0.0005988	2.4	64.25
FALSE	High	Master Protein	A0A7I2V649	Polyadenylate-binding protein 1 OS=Homo sapiens OX=9606 GN=PABPC1 PE=1 SV=1	0	44.37	21	11	32	9	590	65.1	9.36	22.75	11	Pf00076, Pf00658		ENSG00000070756	PABPC1	A0A7I2V649	Endoderm differentiation; Acute viral myocarditis		2	1	3.836	1.94	846258	1.48325e+06	2.45741e+06	9.47266e+06	9.52796e+06	1.07375e+07	536424	1.48325e+06	2.26479e+06	6.54073e+06	7.09632e+06	7.063e+06	High	High	High	High	High	High	1
	Checked	Confidence	Annotated Sequence	Modifications	Qvality PEP	Qvality q-value	# Protein Groups	# Proteins	# PSMs	Master Protein Accessions	Positions in Master Proteins	Modifications in Master Proteins	# Missed Cleavages	Theo. MH+ [Da]	Abundance Ratio: (Sample) / (Control)	Abundance Ratio Adj. P-Value: (Sample) / (Control)	Abundance Ratio Variability [%]: (Sample) / (Control)	Abundances (Grouped): Control	Abundances (Grouped): Sample	Abundances (Grouped) CV [%]: Control	Abundances (Grouped) CV [%]: Sample	Quan Info	Found in Sample: [S1] F1: Control	Found in Sample: [S2] F2: Control	Found in Sample: [S3] F3: Control	Found in Sample: [S4] F4: Sample	Found in Sample: [S5] F5: Sample	Found in Sample: [S6] F6: Sample	Confidence (by Search Engine): Sequest HT	Percolator q-Value (by Search Engine): Sequest HT	Percolator PEP (by Search Engine): Sequest HT	XCorr (by Search Engine): Sequest HT	Top Apex RT [min]
	FALSE	High	[R].FSGSGAGTEFTLEISR.[V]		0.00810138	0.000860831	1	1	3	A0A5C2GYY3	A0A5C2GYY3 [67-82]		0	1658.8	100	5.15013e-17			200		53.66		Not Found	Not Found	Not Found	High	High	High	High	0.0002933	0.0009719	1.63	54.45
FALSE	High	Master Protein	P22061	Protein-L-isoaspartate(D-aspartate) O-methyltransferase OS=Homo sapiens OX=9606 GN=PCMT1 PE=1 SV=4	0	11.011	29	3	7	3	227	24.6	7.21	5.29	3	Pf01135	5110	ENSG00000120265	PCMT1	A8K109; hsa:5110; J3KP72; P22061; Q14661; Q16556; Q5VYC1; Q5VYC2; Q93061; Q96II9; Q99625; Q9BQV7; Q9BQV8; Q9NP03	Primary ovarian insufficiency	Protein repair	2	0	100	6.64				671148	674525	620325				463418	502379	408041	Not Found	High	High	High	High	High	1
	Checked	Confidence	Annotated Sequence	Modifications	Qvality PEP	Qvality q-value	# Protein Groups	# Proteins	# PSMs	Master Protein Accessions	Positions in Master Proteins	Modifications in Master Proteins	# Missed Cleavages	Theo. MH+ [Da]	Abundance Ratio: (Sample) / (Control)	Abundance Ratio Adj. P-Value: (Sample) / (Control)	Abundance Ratio Variability [%]: (Sample) / (Control)	Abundances (Grouped): Control	Abundances (Grouped): Sample	Abundances (Grouped) CV [%]: Control	Abundances (Grouped) CV [%]: Sample	Quan Info	Found in Sample: [S1] F1: Control	Found in Sample: [S2] F2: Control	Found in Sample: [S3] F3: Control	Found in Sample: [S4] F4: Sample	Found in Sample: [S5] F5: Sample	Found in Sample: [S6] F6: Sample	Confidence (by Search Engine): Sequest HT	Percolator q-Value (by Search Engine): Sequest HT	Percolator PEP (by Search Engine): Sequest HT	XCorr (by Search Engine): Sequest HT	Top Apex RT [min]
	FALSE	High	[K].TAAAVAAQSGILDR.[T]		0.00831932	0.000860831	1	5	3	A0A024R5X2	A0A024R5X2 [345-358]		0	1343.73	100	5.15013e-17			200		45.82		Not Found	Not Found	Not Found	High	High	High	High	0.0002933	0.001008	1.41	36.68
FALSE	High	Master Protein	A0A1W2PR17	6-phosphofructo-2-kinase OS=Homo sapiens OX=9606 GN=PFKFB3 PE=1 SV=1	0	7.06	6	3	6	3	568	64.3	7.74	0	3	Pf00300, Pf01591		ENSG00000170525	PFKFB3	A0A1W2PR17	Focal adhesion: PI3K-Akt-mTOR-signaling pathway		1	0	100	6.64				801251	639616	505686				553251	476379	332633	Not Found	Not Found	Not Found	High	High	High	1	Met-loss [N-Term]
	Checked	Confidence	Annotated Sequence	Modifications	Qvality PEP	Qvality q-value	# Protein Groups	# Proteins	# PSMs	Master Protein Accessions	Positions in Master Proteins	Modifications in Master Proteins	# Missed Cleavages	Theo. MH+ [Da]	Abundance Ratio: (Sample) / (Control)	Abundance Ratio Adj. P-Value: (Sample) / (Control)	Abundance Ratio Variability [%]: (Sample) / (Control)	Abundances (Grouped): Control	Abundances (Grouped): Sample	Abundances (Grouped) CV [%]: Control	Abundances (Grouped) CV [%]: Sample	Quan Info	Found in Sample: [S1] F1: Control	Found in Sample: [S2] F2: Control	Found in Sample: [S3] F3: Control	Found in Sample: [S4] F4: Sample	Found in Sample: [S5] F5: Sample	Found in Sample: [S6] F6: Sample	Confidence (by Search Engine): Sequest HT	Percolator q-Value (by Search Engine): Sequest HT	Percolator PEP (by Search Engine): Sequest HT	XCorr (by Search Engine): Sequest HT	Top Apex RT [min]
	FALSE	High	[K].ISDIQSQLEK.[L]		0.00872646	0.000860831	1	2	1	Q9NVP1	Q9NVP1 [558-567]		0	1160.62	100	5.15013e-17			200		32.47		Not Found	Not Found	Not Found	Not Found	Peak Found	High	High	0.0002933	0.001072	1.45	30.79
FALSE	High	Master Protein	Q96HS1	Serine/threonine-protein phosphatase PGAM5, mitochondrial OS=Homo sapiens OX=9606 GN=PGAM5 PE=1 SV=2	0	9.02	11	3	8	3	289	32	8.68	6.37	3	Pf00300	192111	ENSG00000247077	PGAM5	A9LN06; C9IZY7; hsa:192111; Q96HS1; Q96JB0	NRF2-ARE regulation		1	0	3.934	1.98		73599.2	124631	1.65881e+06	1.76794e+06	1.45555e+06		73599.2	114862	1.14539e+06	1.31674e+06	957439	Not Found	Peak Found	High	High	High	High	1
	Checked	Confidence	Annotated Sequence	Modifications	Qvality PEP	Qvality q-value	# Protein Groups	# Proteins	# PSMs	Master Protein Accessions	Positions in Master Proteins	Modifications in Master Proteins	# Missed Cleavages	Theo. MH+ [Da]	Abundance Ratio: (Sample) / (Control)	Abundance Ratio Adj. P-Value: (Sample) / (Control)	Abundance Ratio Variability [%]: (Sample) / (Control)	Abundances (Grouped): Control	Abundances (Grouped): Sample	Abundances (Grouped) CV [%]: Control	Abundances (Grouped) CV [%]: Sample	Quan Info	Found in Sample: [S1] F1: Control	Found in Sample: [S2] F2: Control	Found in Sample: [S3] F3: Control	Found in Sample: [S4] F4: Sample	Found in Sample: [S5] F5: Sample	Found in Sample: [S6] F6: Sample	Confidence (by Search Engine): Sequest HT	Percolator q-Value (by Search Engine): Sequest HT	Percolator PEP (by Search Engine): Sequest HT	XCorr (by Search Engine): Sequest HT	Top Apex RT [min]
	FALSE	High	[RK].LTSDDTAVYYCAR.[AERVNSDQG]	1xCarbamidomethyl [C11]	0.0101785	0.00158955	1	22	3	A0A5C2GI59	A0A5C2GI59 [86-98]		0	1534.68	100	5.15013e-17			200		3.35		Not Found	Not Found	Not Found	High	High	High	High	0.0005343	0.00132	1.24	34.53
FALSE	High	Master Protein	F5GY37	Prohibitin OS=Homo sapiens OX=9606 GN=PHB2 PE=1 SV=1	0	14.4	22	5	11	5	267	29.7	9.88	3.92	5	Pf01145		ENSG00000215021	PHB2	F5GY37			0	0	2.226	1.15	583430	540729	446979	1.53073e+06	1.88396e+06	1.84189e+06	369823	540729	411943	1.05695e+06	1.40315e+06	1.21157e+06	High	High	High	High	High	High	1
	Checked	Confidence	Annotated Sequence	Modifications	Qvality PEP	Qvality q-value	# Protein Groups	# Proteins	# PSMs	Master Protein Accessions	Positions in Master Proteins	Modifications in Master Proteins	# Missed Cleavages	Theo. MH+ [Da]	Abundance Ratio: (Sample) / (Control)	Abundance Ratio Adj. P-Value: (Sample) / (Control)	Abundance Ratio Variability [%]: (Sample) / (Control)	Abundances (Grouped): Control	Abundances (Grouped): Sample	Abundances (Grouped) CV [%]: Control	Abundances (Grouped) CV [%]: Sample	Quan Info	Found in Sample: [S1] F1: Control	Found in Sample: [S2] F2: Control	Found in Sample: [S3] F3: Control	Found in Sample: [S4] F4: Sample	Found in Sample: [S5] F5: Sample	Found in Sample: [S6] F6: Sample	Confidence (by Search Engine): Sequest HT	Percolator q-Value (by Search Engine): Sequest HT	Percolator PEP (by Search Engine): Sequest HT	XCorr (by Search Engine): Sequest HT	Top Apex RT [min]
	FALSE	High	[K].IADFGLAR.[GDLVIE]		0.0134116	0.00200264	1	88	1	B4DVP5	B4DVP5 [560-567]		0	862.478	100	5.15013e-17			200		18.51		Not Found	Not Found	Not Found	Peak Found	High	Not Found	High	0.0006609	0.001912	1.62	39.53
FALSE	High	Master Protein	Q8N3E9	1-phosphatidylinositol 4,5-bisphosphate phosphodiesterase delta-3 OS=Homo sapiens OX=9606 GN=PLCD3 PE=1 SV=3	0	27.498	12	7	22	7	789	89.2	6.98	16.73	7	Pf00168, Pf00387, Pf00388, Pf14788	113026	ENSG00000161714	PLCD3	hsa:113026; Q8N3E9; Q8TEC1; Q8TF37; Q96FL6	GPR40 pathway; Resistin as a regulator of inflammation	Synthesis of IP3 and IP4 in the cytosol	3	0	2.247	1.17	1.50071e+06	1.30631e+06	2.26483e+06	4.32282e+06	3.97778e+06	4.34276e+06	951268	1.30631e+06	2.08731e+06	2.98484e+06	2.96261e+06	2.85661e+06	Peak Found	High	High	High	High	High	1
	Checked	Confidence	Annotated Sequence	Modifications	Qvality PEP	Qvality q-value	# Protein Groups	# Proteins	# PSMs	Master Protein Accessions	Positions in Master Proteins	Modifications in Master Proteins	# Missed Cleavages	Theo. MH+ [Da]	Abundance Ratio: (Sample) / (Control)	Abundance Ratio Adj. P-Value: (Sample) / (Control)	Abundance Ratio Variability [%]: (Sample) / (Control)	Abundances (Grouped): Control	Abundances (Grouped): Sample	Abundances (Grouped) CV [%]: Control	Abundances (Grouped) CV [%]: Sample	Quan Info	Found in Sample: [S1] F1: Control	Found in Sample: [S2] F2: Control	Found in Sample: [S3] F3: Control	Found in Sample: [S4] F4: Sample	Found in Sample: [S5] F5: Sample	Found in Sample: [S6] F6: Sample	Confidence (by Search Engine): Sequest HT	Percolator q-Value (by Search Engine): Sequest HT	Percolator PEP (by Search Engine): Sequest HT	XCorr (by Search Engine): Sequest HT	Top Apex RT [min]
	FALSE	High	[K].YFGDIISVGQR.[L]		0.0134116	0.00200264	1	3	3	Q9Y3B5	Q9Y3B5 [69-79]		0	1254.65	100	5.15013e-17			200		32.24		Not Found	Not Found	Not Found	High	High	High	High	0.0006609	0.001913	1.63	55.25
FALSE	High	Master Protein	Q4J6C0	Protein-serine/threonine phosphatase (Fragment) OS=Homo sapiens OX=9606 GN=PPM1B PE=2 SV=1	0	19.579	15	5	14	5	431	47.8	6.15	13.4	5	Pf00481, Pf07830			PPM1B	Q4J6C0			0	0	100	6.64				3.16836e+06	3.32734e+06	3.10966e+06				2.18771e+06	2.47817e+06	2.04549e+06	Not Found	Not Found	Not Found	High	High	High	1
	Checked	Confidence	Annotated Sequence	Modifications	Qvality PEP	Qvality q-value	# Protein Groups	# Proteins	# PSMs	Master Protein Accessions	Positions in Master Proteins	Modifications in Master Proteins	# Missed Cleavages	Theo. MH+ [Da]	Abundance Ratio: (Sample) / (Control)	Abundance Ratio Adj. P-Value: (Sample) / (Control)	Abundance Ratio Variability [%]: (Sample) / (Control)	Abundances (Grouped): Control	Abundances (Grouped): Sample	Abundances (Grouped) CV [%]: Control	Abundances (Grouped) CV [%]: Sample	Quan Info	Found in Sample: [S1] F1: Control	Found in Sample: [S2] F2: Control	Found in Sample: [S3] F3: Control	Found in Sample: [S4] F4: Sample	Found in Sample: [S5] F5: Sample	Found in Sample: [S6] F6: Sample	Confidence (by Search Engine): Sequest HT	Percolator q-Value (by Search Engine): Sequest HT	Percolator PEP (by Search Engine): Sequest HT	XCorr (by Search Engine): Sequest HT	Top Apex RT [min]
	FALSE	High	[K].VGSSGDIALHINPR.[M]		0.0154756	0.00200264	1	2	1	M0QZ93	M0QZ93 [122-135]		0	1435.77	100	5.15013e-17			200		42.71		Not Found	Not Found	Not Found	Not Found	High	Peak Found	High	0.0006609	0.002307	1.69	33.42
FALSE	High	Master Protein	O14744	Protein arginine N-methyltransferase 5 OS=Homo sapiens OX=9606 GN=PRMT5 PE=1 SV=4	0	55.141	27	13	41	13	637	72.6	6.29	48.12	13	Pf05185, Pf17285, Pf17286	10419	ENSG00000100462	PRMT5	A8MTP3; A8MZ91; B4DX49; B4DY30; B5BU10; D3DS33; E2QRE7; hsa:10419; O14744; Q6IBR1; Q9UKH1	Transcription co-factors SKI and SKIL protein partners; Nitric oxide metabolism in cystic fibrosis	snRNP Assembly; RMTs methylate histone arginines; Regulation of TP53 Activity through Methylation	5	0	3.349	1.74	835392	5.24784e+06	8.70774e+06	1.08933e+07	2.04029e+07	2.84597e+07	529536	5.24784e+06	8.0252e+06	7.52168e+06	1.51958e+07	1.87204e+07	Peak Found	High	High	High	High	High	1	Met-loss+Acetyl [N-Term]
	Checked	Confidence	Annotated Sequence	Modifications	Qvality PEP	Qvality q-value	# Protein Groups	# Proteins	# PSMs	Master Protein Accessions	Positions in Master Proteins	Modifications in Master Proteins	# Missed Cleavages	Theo. MH+ [Da]	Abundance Ratio: (Sample) / (Control)	Abundance Ratio Adj. P-Value: (Sample) / (Control)	Abundance Ratio Variability [%]: (Sample) / (Control)	Abundances (Grouped): Control	Abundances (Grouped): Sample	Abundances (Grouped) CV [%]: Control	Abundances (Grouped) CV [%]: Sample	Quan Info	Found in Sample: [S1] F1: Control	Found in Sample: [S2] F2: Control	Found in Sample: [S3] F3: Control	Found in Sample: [S4] F4: Sample	Found in Sample: [S5] F5: Sample	Found in Sample: [S6] F6: Sample	Confidence (by Search Engine): Sequest HT	Percolator q-Value (by Search Engine): Sequest HT	Percolator PEP (by Search Engine): Sequest HT	XCorr (by Search Engine): Sequest HT	Top Apex RT [min]
	FALSE	High	[R].LNVGGTYFVTTR.[Q]		0.0183352	0.00200264	1	2	1	Q8IYY2	Q8IYY2 [58-69]		0	1327.7	100	5.15013e-17			200		17.82		Not Found	Not Found	Not Found	Peak Found	High	Peak Found	High	0.0006609	0.0029	1.17	49.01
FALSE	High	Master Protein	Q9UMS4	Pre-mRNA-processing factor 19 OS=Homo sapiens OX=9606 GN=PRPF19 PE=1 SV=1	0	9.678	12	4	4	4	504	55.1	6.61	0	4	Pf00400, Pf04564, Pf08606	27339	ENSG00000110107	PRPF19	hsa:27339; Q9UMS4		mRNA Splicing - Major Pathway; Formation of TC-NER Pre-Incision Complex; Dual incision in TC-NER; Gap-filling DNA repair synthesis and ligation in TC-NER	5	0	4.948	2.31		45273.5		663731	884936	938527		45273.5		458296	659091	617349	Not Found	Peak Found	Not Found	High	Peak Found	High	1
	Checked	Confidence	Annotated Sequence	Modifications	Qvality PEP	Qvality q-value	# Protein Groups	# Proteins	# PSMs	Master Protein Accessions	Positions in Master Proteins	Modifications in Master Proteins	# Missed Cleavages	Theo. MH+ [Da]	Abundance Ratio: (Sample) / (Control)	Abundance Ratio Adj. P-Value: (Sample) / (Control)	Abundance Ratio Variability [%]: (Sample) / (Control)	Abundances (Grouped): Control	Abundances (Grouped): Sample	Abundances (Grouped) CV [%]: Control	Abundances (Grouped) CV [%]: Sample	Quan Info	Found in Sample: [S1] F1: Control	Found in Sample: [S2] F2: Control	Found in Sample: [S3] F3: Control	Found in Sample: [S4] F4: Sample	Found in Sample: [S5] F5: Sample	Found in Sample: [S6] F6: Sample	Confidence (by Search Engine): Sequest HT	Percolator q-Value (by Search Engine): Sequest HT	Percolator PEP (by Search Engine): Sequest HT	XCorr (by Search Engine): Sequest HT	Top Apex RT [min]
	FALSE	High	[K].NIEDVIAQGIGK.[L]		0.0201692	0.00200264	1	2	1	P05387	P05387 [50-61]		0	1256.68	100	5.15013e-17			200		41.43		Not Found	Not Found	Not Found	Not Found	High	Peak Found	High	0.0006609	0.003297	1.54	58.92
FALSE	High	Master Protein	A6NLN1	Polypyrimidine tract-binding protein 1 OS=Homo sapiens OX=9606 GN=PTBP1 PE=1 SV=4	0	7.765	10	3	8	3	527	56.5	9.38	2.14	3	Pf00076, Pf11835, Pf13893		ENSG00000011304	PTBP1	A6NLN1	mir-124 predicted interactions with cell cycle and differentiation		1	0	2.663	1.41	212123	143758	164904	594406	663338	618055	134460	143758	151979	410428	494047	406548	Peak Found	Peak Found	High	High	High	High	1
	Checked	Confidence	Annotated Sequence	Modifications	Qvality PEP	Qvality q-value	# Protein Groups	# Proteins	# PSMs	Master Protein Accessions	Positions in Master Proteins	Modifications in Master Proteins	# Missed Cleavages	Theo. MH+ [Da]	Abundance Ratio: (Sample) / (Control)	Abundance Ratio Adj. P-Value: (Sample) / (Control)	Abundance Ratio Variability [%]: (Sample) / (Control)	Abundances (Grouped): Control	Abundances (Grouped): Sample	Abundances (Grouped) CV [%]: Control	Abundances (Grouped) CV [%]: Sample	Quan Info	Found in Sample: [S1] F1: Control	Found in Sample: [S2] F2: Control	Found in Sample: [S3] F3: Control	Found in Sample: [S4] F4: Sample	Found in Sample: [S5] F5: Sample	Found in Sample: [S6] F6: Sample	Confidence (by Search Engine): Sequest HT	Percolator q-Value (by Search Engine): Sequest HT	Percolator PEP (by Search Engine): Sequest HT	XCorr (by Search Engine): Sequest HT	Top Apex RT [min]
	FALSE	High	[R].VSSLEVLPNR.[V]		0.0206009	0.00200264	1	1	2	Q5JUX0	Q5JUX0 [104-113]		0	1113.63	100	5.15013e-17			200		23.54		Not Found	Not Found	Not Found	Peak Found	High	High	High	0.0006609	0.003381	1.4	37.06
FALSE	High	Master Protein	P61026	Ras-related protein Rab-10 OS=Homo sapiens OX=9606 GN=RAB10 PE=1 SV=1	0	5.255	9	2	6	2	200	22.5	8.38	1.76	2	Pf00071	10890	ENSG00000084733	RAB10	D6W538; hsa:10890; O88386; P61026; Q6IA52; Q9D7X6; Q9H0T3	Focal adhesion: PI3K-Akt-mTOR-signaling pathway	RAB GEFs exchange GTP for GDP on RABs; RAB geranylgeranylation; Translocation of SLC2A4 (GLUT4) to the plasma membrane; Neutrophil degranulation	5	0	3.558	1.83	248622	187107	238248	973688	711851	713589	157596	187107	219573	672317	530179	469389	High	Peak Found	Peak Found	High	High	High	1
	Checked	Confidence	Annotated Sequence	Modifications	Qvality PEP	Qvality q-value	# Protein Groups	# Proteins	# PSMs	Master Protein Accessions	Positions in Master Proteins	Modifications in Master Proteins	# Missed Cleavages	Theo. MH+ [Da]	Abundance Ratio: (Sample) / (Control)	Abundance Ratio Adj. P-Value: (Sample) / (Control)	Abundance Ratio Variability [%]: (Sample) / (Control)	Abundances (Grouped): Control	Abundances (Grouped): Sample	Abundances (Grouped) CV [%]: Control	Abundances (Grouped) CV [%]: Sample	Quan Info	Found in Sample: [S1] F1: Control	Found in Sample: [S2] F2: Control	Found in Sample: [S3] F3: Control	Found in Sample: [S4] F4: Sample	Found in Sample: [S5] F5: Sample	Found in Sample: [S6] F6: Sample	Confidence (by Search Engine): Sequest HT	Percolator q-Value (by Search Engine): Sequest HT	Percolator PEP (by Search Engine): Sequest HT	XCorr (by Search Engine): Sequest HT	Top Apex RT [min]
	FALSE	High	[K].LLIYDVSSLGR.[G]		0.0262795	0.00200264	1	2	1	A0A5C2FYB2	A0A5C2FYB2 [46-56]		0	1235.7	100	5.15013e-17			200		19.59		Not Found	Not Found	Not Found	High	Peak Found	Peak Found	High	0.0006609	0.004685	1.39	46.18
FALSE	High	Master Protein	Q3YEC7	Rab-like protein 6 OS=Homo sapiens OX=9606 GN=RABL6 PE=1 SV=2	0	16.983	10	5	6	5	729	79.5	5.22	2.68	5	Pf08477	55684	ENSG00000196642	RABL6	A8QVZ7; A8QVZ8; C6K8I4; C6K8I5; hsa:55684; Q3YEC7; Q4F968; Q5T5R7; Q8IWK1; Q8TCL4; Q8WU94; Q96SR8; Q9BU21; Q9H935			0	0	5.964	2.58	14339.3	101617	446740	270681	1.15972e+06	2.62138e+06	9089.33	101617	411723	186901	863749	1.7243e+06	Peak Found	Peak Found	Peak Found	Peak Found	Peak Found	High	1
	Checked	Confidence	Annotated Sequence	Modifications	Qvality PEP	Qvality q-value	# Protein Groups	# Proteins	# PSMs	Master Protein Accessions	Positions in Master Proteins	Modifications in Master Proteins	# Missed Cleavages	Theo. MH+ [Da]	Abundance Ratio: (Sample) / (Control)	Abundance Ratio Adj. P-Value: (Sample) / (Control)	Abundance Ratio Variability [%]: (Sample) / (Control)	Abundances (Grouped): Control	Abundances (Grouped): Sample	Abundances (Grouped) CV [%]: Control	Abundances (Grouped) CV [%]: Sample	Quan Info	Found in Sample: [S1] F1: Control	Found in Sample: [S2] F2: Control	Found in Sample: [S3] F3: Control	Found in Sample: [S4] F4: Sample	Found in Sample: [S5] F5: Sample	Found in Sample: [S6] F6: Sample	Confidence (by Search Engine): Sequest HT	Percolator q-Value (by Search Engine): Sequest HT	Percolator PEP (by Search Engine): Sequest HT	XCorr (by Search Engine): Sequest HT	Top Apex RT [min]
	FALSE	High	[-].MAEVQVLVLDGRGHLLGR.[L]	1xMet-loss+Acetyl [N-Term]	0.0287515	0.00242637	1	8	1	Q5QTS3	Q5QTS3 [1-18]	Q5QTS3 1xMet-loss+Acetyl [N-Term]	1	1874.06	100	5.15013e-17			200		31.06		Not Found	Not Found	Not Found	Peak Found	High	Peak Found	High	0.0007897	0.0053	1.37	65.06
FALSE	High	Master Protein	Q96I25	Splicing factor 45 OS=Homo sapiens OX=9606 GN=RBM17 PE=1 SV=1	0	43.553	24	10	33	10	401	44.9	5.97	18.84	10	Pf00076, Pf01585	84991	ENSG00000134453	RBM17	hsa:84991; Q96GY6; Q96I25	mRNA processing	mRNA Splicing - Major Pathway	2	0	2.957	1.56		2.46356e+06	4.3405e+06	7.19285e+06	9.94444e+06	1.402e+07		2.46356e+06	4.00028e+06	4.96655e+06	7.40651e+06	9.22214e+06	Not Found	High	High	High	High	High	1
	Checked	Confidence	Annotated Sequence	Modifications	Qvality PEP	Qvality q-value	# Protein Groups	# Proteins	# PSMs	Master Protein Accessions	Positions in Master Proteins	Modifications in Master Proteins	# Missed Cleavages	Theo. MH+ [Da]	Abundance Ratio: (Sample) / (Control)	Abundance Ratio Adj. P-Value: (Sample) / (Control)	Abundance Ratio Variability [%]: (Sample) / (Control)	Abundances (Grouped): Control	Abundances (Grouped): Sample	Abundances (Grouped) CV [%]: Control	Abundances (Grouped) CV [%]: Sample	Quan Info	Found in Sample: [S1] F1: Control	Found in Sample: [S2] F2: Control	Found in Sample: [S3] F3: Control	Found in Sample: [S4] F4: Sample	Found in Sample: [S5] F5: Sample	Found in Sample: [S6] F6: Sample	Confidence (by Search Engine): Sequest HT	Percolator q-Value (by Search Engine): Sequest HT	Percolator PEP (by Search Engine): Sequest HT	XCorr (by Search Engine): Sequest HT	Top Apex RT [min]
	FALSE	High	[R].ISYSLFTALR.[V]		0.0292111	0.00242637	1	8	1	B4DWS6	B4DWS6 [26-35]		0	1170.65	100	5.15013e-17			200		3.8		Not Found	Not Found	Not Found	Peak Found	High	Peak Found	High	0.0007897	0.00541	0.91	62.58
FALSE	High	Master Protein	F8W7C6	60S ribosomal protein L10 OS=Homo sapiens OX=9606 GN=RPL10 PE=1 SV=2	0	15.057	23	3	6	3	163	18.6	9.95	2.17	3	Pf00252		ENSG00000147403	RPL10	F8W7C6	Primary ovarian insufficiency		1	0	3.124	1.64	174814	166411	229049	807819	1.18228e+06	1.91422e+06	110810	166411	211095	557787	880549	1.25915e+06	Peak Found	Peak Found	High	Peak Found	High	High	1
	Checked	Confidence	Annotated Sequence	Modifications	Qvality PEP	Qvality q-value	# Protein Groups	# Proteins	# PSMs	Master Protein Accessions	Positions in Master Proteins	Modifications in Master Proteins	# Missed Cleavages	Theo. MH+ [Da]	Abundance Ratio: (Sample) / (Control)	Abundance Ratio Adj. P-Value: (Sample) / (Control)	Abundance Ratio Variability [%]: (Sample) / (Control)	Abundances (Grouped): Control	Abundances (Grouped): Sample	Abundances (Grouped) CV [%]: Control	Abundances (Grouped) CV [%]: Sample	Quan Info	Found in Sample: [S1] F1: Control	Found in Sample: [S2] F2: Control	Found in Sample: [S3] F3: Control	Found in Sample: [S4] F4: Sample	Found in Sample: [S5] F5: Sample	Found in Sample: [S6] F6: Sample	Confidence (by Search Engine): Sequest HT	Percolator q-Value (by Search Engine): Sequest HT	Percolator PEP (by Search Engine): Sequest HT	XCorr (by Search Engine): Sequest HT	Top Apex RT [min]
	FALSE	High	[K].IQLWDTAGQER.[F]		0.0301522	0.00242637	1	3	1	A0A494C0Z5	A0A494C0Z5 [132-142]		0	1316.66	100	5.15013e-17			200		6.18		Not Found	Not Found	Not Found	Peak Found	High	Peak Found	High	0.0007897	0.00564	1.69	44.09
FALSE	High	Master Protein	P62906	60S ribosomal protein L10a OS=Homo sapiens OX=9606 GN=RPL10A PE=1 SV=2	0	11.204	10	2	3	2	217	24.8	9.94	3.32	2	Pf00687	4736	ENSG00000198755	RPL10A	B2R801; hsa:4736; P52859; P53025; P62906; Q5TZT6; Q8J013	VEGFA-VEGFR2 signaling; Cytoplasmic ribosomal proteins	Regulation of expression of SLITs and ROBOs; L13a-mediated translational silencing of Ceruloplasmin expression; Formation of a pool of free 40S subunits; GTP hydrolysis and joining of the 60S ribosomal subunit; Major pathway of rRNA processing in the nucleolus and cytosol; Nonsense Mediated Decay (NMD) enhanced by the Exon Junction Complex (EJC); SRP-dependent cotranslational protein targeting to…	15	0	3.164	1.66	213658	217058		2.11877e+06	2.62409e+06	2.01164e+06	135433	217058		1.46298e+06	1.95439e+06	1.32323e+06	Peak Found	Peak Found	High	High	Peak Found	High	1
	Checked	Confidence	Annotated Sequence	Modifications	Qvality PEP	Qvality q-value	# Protein Groups	# Proteins	# PSMs	Master Protein Accessions	Positions in Master Proteins	Modifications in Master Proteins	# Missed Cleavages	Theo. MH+ [Da]	Abundance Ratio: (Sample) / (Control)	Abundance Ratio Adj. P-Value: (Sample) / (Control)	Abundance Ratio Variability [%]: (Sample) / (Control)	Abundances (Grouped): Control	Abundances (Grouped): Sample	Abundances (Grouped) CV [%]: Control	Abundances (Grouped) CV [%]: Sample	Quan Info	Found in Sample: [S1] F1: Control	Found in Sample: [S2] F2: Control	Found in Sample: [S3] F3: Control	Found in Sample: [S4] F4: Sample	Found in Sample: [S5] F5: Sample	Found in Sample: [S6] F6: Sample	Confidence (by Search Engine): Sequest HT	Percolator q-Value (by Search Engine): Sequest HT	Percolator PEP (by Search Engine): Sequest HT	XCorr (by Search Engine): Sequest HT	Top Apex RT [min]
	FALSE	High	[K].GFSVVADTPELQR.[IS]		0.0358903	0.00242637	1	5	1	B4DJI4	B4DJI4 [97-109]		0	1418.73	100	5.15013e-17			200		1.5		Not Found	Not Found	Not Found	Peak Found	Peak Found	High	High	0.0007897	0.007143	1.22	49.57
FALSE	High	Master Protein	Q5VVC8	60S ribosomal protein L11 OS=Homo sapiens OX=9606 GN=RPL11 PE=1 SV=2	0	18.061	17	3	21	3	167	19	9.8	39.82	3	Pf00281, Pf00673		ENSG00000142676	RPL11	Q5VVC8	MET in type 1 papillary renal cell carcinoma		1	0	2.083	1.06	4.90116e+06	5.3926e+06	6.68378e+06	1.10636e+07	1.3274e+07	1.16198e+07	3.10673e+06	5.3926e+06	6.15988e+06	7.63927e+06	9.88634e+06	7.64332e+06	High	High	High	High	High	High	1
	Checked	Confidence	Annotated Sequence	Modifications	Qvality PEP	Qvality q-value	# Protein Groups	# Proteins	# PSMs	Master Protein Accessions	Positions in Master Proteins	Modifications in Master Proteins	# Missed Cleavages	Theo. MH+ [Da]	Abundance Ratio: (Sample) / (Control)	Abundance Ratio Adj. P-Value: (Sample) / (Control)	Abundance Ratio Variability [%]: (Sample) / (Control)	Abundances (Grouped): Control	Abundances (Grouped): Sample	Abundances (Grouped) CV [%]: Control	Abundances (Grouped) CV [%]: Sample	Quan Info	Found in Sample: [S1] F1: Control	Found in Sample: [S2] F2: Control	Found in Sample: [S3] F3: Control	Found in Sample: [S4] F4: Sample	Found in Sample: [S5] F5: Sample	Found in Sample: [S6] F6: Sample	Confidence (by Search Engine): Sequest HT	Percolator q-Value (by Search Engine): Sequest HT	Percolator PEP (by Search Engine): Sequest HT	XCorr (by Search Engine): Sequest HT	Top Apex RT [min]
	FALSE	High	[K].FQGRVTITADESTSTAYMELSSLTSEDTAVYYCAR.[G]	1xCarbamidomethyl [C33]	0.0398784	0.00287715	1	1	1	A0A7S5C2V1	A0A7S5C2V1 [64-98]		1	3923.79	100	5.15013e-17			200		8.89		Not Found	Not Found	Not Found	Peak Found	High	Peak Found	High	0.0007897	0.008222	1.92	68.82
FALSE	High	Master Protein	P26373	60S ribosomal protein L13 OS=Homo sapiens OX=9606 GN=RPL13 PE=1 SV=4	0	18.492	25	5	12	5	211	24.2	11.65	19.99	5	Pf01294	6137	ENSG00000167526	RPL13	B4DLX3; F5H1S2; hsa:6137; P26373; Q3KQT8; Q567Q8; Q9BPX0	Cytoplasmic ribosomal proteins	Regulation of expression of SLITs and ROBOs; L13a-mediated translational silencing of Ceruloplasmin expression; Formation of a pool of free 40S subunits; GTP hydrolysis and joining of the 60S ribosomal subunit; Major pathway of rRNA processing in the nucleolus and cytosol; Nonsense Mediated Decay (NMD) enhanced by the Exon Junction Complex (EJC); SRP-dependent cotranslational protein targeting to…	14	0	2.471	1.31	1.0324e+06	1.0117e+06	1.36089e+06	3.89288e+06	5.60464e+06	4.84261e+06	654417	1.0117e+06	1.25422e+06	2.68798e+06	4.17428e+06	3.1854e+06	High	High	High	High	High	High	1
	Checked	Confidence	Annotated Sequence	Modifications	Qvality PEP	Qvality q-value	# Protein Groups	# Proteins	# PSMs	Master Protein Accessions	Positions in Master Proteins	Modifications in Master Proteins	# Missed Cleavages	Theo. MH+ [Da]	Abundance Ratio: (Sample) / (Control)	Abundance Ratio Adj. P-Value: (Sample) / (Control)	Abundance Ratio Variability [%]: (Sample) / (Control)	Abundances (Grouped): Control	Abundances (Grouped): Sample	Abundances (Grouped) CV [%]: Control	Abundances (Grouped) CV [%]: Sample	Quan Info	Found in Sample: [S1] F1: Control	Found in Sample: [S2] F2: Control	Found in Sample: [S3] F3: Control	Found in Sample: [S4] F4: Sample	Found in Sample: [S5] F5: Sample	Found in Sample: [S6] F6: Sample	Confidence (by Search Engine): Sequest HT	Percolator q-Value (by Search Engine): Sequest HT	Percolator PEP (by Search Engine): Sequest HT	XCorr (by Search Engine): Sequest HT	Top Apex RT [min]
	FALSE	High	[R].YGEIPAELR.[A]		0.0400889	0.00287715	1	6	2	C9IZ01	C9IZ01 [235-243]		0	1047.55	100	5.15013e-17			200		4.79		Not Found	Not Found	Not Found	High	Peak Found	High	High	0.000933	0.008288	1.68	39.63
FALSE	High	Master Protein	P50914	60S ribosomal protein L14 OS=Homo sapiens OX=9606 GN=RPL14 PE=1 SV=4	0	11.973	16	3	11	3	215	23.4	10.93	13.67	3	Pf01929	9045	ENSG00000188846	RPL14	hsa:9045; P50914; Q45RF0; Q53G20; Q8TBD5; Q8WUT0; Q92579; Q96GR0; Q9BSB8; Q9BW65; Q9BYF6	Cytoplasmic ribosomal proteins	Regulation of expression of SLITs and ROBOs; L13a-mediated translational silencing of Ceruloplasmin expression; Formation of a pool of free 40S subunits; GTP hydrolysis and joining of the 60S ribosomal subunit; Major pathway of rRNA processing in the nucleolus and cytosol; Nonsense Mediated Decay (NMD) enhanced by the Exon Junction Complex (EJC); SRP-dependent cotranslational protein targeting to…	14	0	2.046	1.03	1.75876e+06	1.38619e+06	1.35456e+06	3.14419e+06	4.12273e+06	4.37976e+06	1.11484e+06	1.38619e+06	1.24838e+06	2.17101e+06	3.07057e+06	2.88094e+06	High	High	High	High	High	High	1
	Checked	Confidence	Annotated Sequence	Modifications	Qvality PEP	Qvality q-value	# Protein Groups	# Proteins	# PSMs	Master Protein Accessions	Positions in Master Proteins	Modifications in Master Proteins	# Missed Cleavages	Theo. MH+ [Da]	Abundance Ratio: (Sample) / (Control)	Abundance Ratio Adj. P-Value: (Sample) / (Control)	Abundance Ratio Variability [%]: (Sample) / (Control)	Abundances (Grouped): Control	Abundances (Grouped): Sample	Abundances (Grouped) CV [%]: Control	Abundances (Grouped) CV [%]: Sample	Quan Info	Found in Sample: [S1] F1: Control	Found in Sample: [S2] F2: Control	Found in Sample: [S3] F3: Control	Found in Sample: [S4] F4: Sample	Found in Sample: [S5] F5: Sample	Found in Sample: [S6] F6: Sample	Confidence (by Search Engine): Sequest HT	Percolator q-Value (by Search Engine): Sequest HT	Percolator PEP (by Search Engine): Sequest HT	XCorr (by Search Engine): Sequest HT	Top Apex RT [min]
	FALSE	High	[K].VADFGLAR.[DVL]		0.0420326	0.00287715	1	16	2	A0A024R728	A0A024R728 [1238-1245]		0	848.462	100	5.15013e-17			200		4.05		Not Found	Not Found	Not Found	Peak Found	High	High	High	0.000933	0.008802	1.76	33.3
FALSE	High	Master Protein	E7EQV9	Ribosomal protein L15 (Fragment) OS=Homo sapiens OX=9606 GN=RPL15 PE=1 SV=1	0	4.358	13	2	5	2	174	20.5	11.28	1.87	2	Pf00827		ENSG00000174748	RPL15	E7EQV9			0	0	2.496	1.32		46299.6	48395.6	388061	482333	463330		46299.6	44602.2	267950	359237	304772	Not Found	Peak Found	Peak Found	High	High	High	1
	Checked	Confidence	Annotated Sequence	Modifications	Qvality PEP	Qvality q-value	# Protein Groups	# Proteins	# PSMs	Master Protein Accessions	Positions in Master Proteins	Modifications in Master Proteins	# Missed Cleavages	Theo. MH+ [Da]	Abundance Ratio: (Sample) / (Control)	Abundance Ratio Adj. P-Value: (Sample) / (Control)	Abundance Ratio Variability [%]: (Sample) / (Control)	Abundances (Grouped): Control	Abundances (Grouped): Sample	Abundances (Grouped) CV [%]: Control	Abundances (Grouped) CV [%]: Sample	Quan Info	Found in Sample: [S1] F1: Control	Found in Sample: [S2] F2: Control	Found in Sample: [S3] F3: Control	Found in Sample: [S4] F4: Sample	Found in Sample: [S5] F5: Sample	Found in Sample: [S6] F6: Sample	Confidence (by Search Engine): Sequest HT	Percolator q-Value (by Search Engine): Sequest HT	Percolator PEP (by Search Engine): Sequest HT	XCorr (by Search Engine): Sequest HT	Top Apex RT [min]
	FALSE	High	[R].LQIDEQLR.[Q]		0.0466885	0.00287715	1	22	3	R9WQY1	R9WQY1 [414-421]		0	1014.56	100	5.15013e-17			200		25.35		Not Found	Not Found	Not Found	High	High	High	High	0.000933	0.01014	1.69	34.52
FALSE	High	Master Protein	J3KRX5	60S ribosomal protein L17 (Fragment) OS=Homo sapiens OX=9606 GN=RPL17 PE=1 SV=1	0	10.208	21	3	4	3	174	20.2	10.1	1.71	3	Pf00237		ENSG00000265681	RPL17	J3KRX5			0	0	2.485	1.31	217712	425180	426954	709030	1.22751e+06	1.18795e+06	138003	425180	393488	489574	914239	781417	Peak Found	Peak Found	Peak Found	Peak Found	High	High	1
	Checked	Confidence	Annotated Sequence	Modifications	Qvality PEP	Qvality q-value	# Protein Groups	# Proteins	# PSMs	Master Protein Accessions	Positions in Master Proteins	Modifications in Master Proteins	# Missed Cleavages	Theo. MH+ [Da]	Abundance Ratio: (Sample) / (Control)	Abundance Ratio Adj. P-Value: (Sample) / (Control)	Abundance Ratio Variability [%]: (Sample) / (Control)	Abundances (Grouped): Control	Abundances (Grouped): Sample	Abundances (Grouped) CV [%]: Control	Abundances (Grouped) CV [%]: Sample	Quan Info	Found in Sample: [S1] F1: Control	Found in Sample: [S2] F2: Control	Found in Sample: [S3] F3: Control	Found in Sample: [S4] F4: Sample	Found in Sample: [S5] F5: Sample	Found in Sample: [S6] F6: Sample	Confidence (by Search Engine): Sequest HT	Percolator q-Value (by Search Engine): Sequest HT	Percolator PEP (by Search Engine): Sequest HT	XCorr (by Search Engine): Sequest HT	Top Apex RT [min]
	FALSE	High	[K].GIDYDKLIVR.[F]		0.0466885	0.00287715	1	14	3	G3V423	G3V423 [56-65]		1	1191.67	100	5.15013e-17			200		18.12		Not Found	Not Found	Not Found	High	High	High	High	0.000933	0.01016	1.25	44.72
FALSE	High	Master Protein	H0YHA7	60S ribosomal protein L18 (Fragment) OS=Homo sapiens OX=9606 GN=RPL18 PE=1 SV=1	0	7.644	20	3	7	3	167	19	11.78	5.52	3	Pf17135		ENSG00000063177	RPL18	H0YHA7			0	0	3.103	1.63	193424	190142	720646	1.73378e+06	1.82023e+06	1.57312e+06	122607	190142	664160	1.19715e+06	1.35569e+06	1.03477e+06	Peak Found	Peak Found	High	High	High	High	1
	Checked	Confidence	Annotated Sequence	Modifications	Qvality PEP	Qvality q-value	# Protein Groups	# Proteins	# PSMs	Master Protein Accessions	Positions in Master Proteins	Modifications in Master Proteins	# Missed Cleavages	Theo. MH+ [Da]	Abundance Ratio: (Sample) / (Control)	Abundance Ratio Adj. P-Value: (Sample) / (Control)	Abundance Ratio Variability [%]: (Sample) / (Control)	Abundances (Grouped): Control	Abundances (Grouped): Sample	Abundances (Grouped) CV [%]: Control	Abundances (Grouped) CV [%]: Sample	Quan Info	Found in Sample: [S1] F1: Control	Found in Sample: [S2] F2: Control	Found in Sample: [S3] F3: Control	Found in Sample: [S4] F4: Sample	Found in Sample: [S5] F5: Sample	Found in Sample: [S6] F6: Sample	Confidence (by Search Engine): Sequest HT	Percolator q-Value (by Search Engine): Sequest HT	Percolator PEP (by Search Engine): Sequest HT	XCorr (by Search Engine): Sequest HT	Top Apex RT [min]
	FALSE	High	[-].DIQMTQSPSTLSASVGDRVSISCR.[T]	1xAcetyl [N-Term]; 1xCarbamidomethyl [C23]; 1xOxidation [M4]	0.0466885	0.00287715	1	1	1	A0A5C2G3Y2	A0A5C2G3Y2 [1-24]	A0A5C2G3Y2 1xAcetyl [N-Term]	1	2653.26	100	5.15013e-17			200				Not Found	Not Found	Not Found	Not Found	High	Not Found	High	0.000933	0.01017	0.78	83.42
FALSE	High	Master Protein	K7ELC7	60S ribosomal protein L27 (Fragment) OS=Homo sapiens OX=9606 GN=RPL27 PE=1 SV=1	0	7.382	31	3	8	3	144	16.5	10.58	0	3	Pf01777		ENSG00000131469	RPL27	K7ELC7			0	0	2.498	1.32	268596	374664	523706	1.15812e+06	1.43976e+06	1.42097e+06	170257	374664	482656	799665	1.07232e+06	934697	High	High	High	High	High	High	1
	Checked	Confidence	Annotated Sequence	Modifications	Qvality PEP	Qvality q-value	# Protein Groups	# Proteins	# PSMs	Master Protein Accessions	Positions in Master Proteins	Modifications in Master Proteins	# Missed Cleavages	Theo. MH+ [Da]	Abundance Ratio: (Sample) / (Control)	Abundance Ratio Adj. P-Value: (Sample) / (Control)	Abundance Ratio Variability [%]: (Sample) / (Control)	Abundances (Grouped): Control	Abundances (Grouped): Sample	Abundances (Grouped) CV [%]: Control	Abundances (Grouped) CV [%]: Sample	Quan Info	Found in Sample: [S1] F1: Control	Found in Sample: [S2] F2: Control	Found in Sample: [S3] F3: Control	Found in Sample: [S4] F4: Sample	Found in Sample: [S5] F5: Sample	Found in Sample: [S6] F6: Sample	Confidence (by Search Engine): Sequest HT	Percolator q-Value (by Search Engine): Sequest HT	Percolator PEP (by Search Engine): Sequest HT	XCorr (by Search Engine): Sequest HT	Top Apex RT [min]
	FALSE	High	[K].LLIYDASSLEGGVPSR.[F]		0.0540618	0.00317911	1	1	1	A0A5C2FTW2	A0A5C2FTW2 [46-61]		0	1676.89	100	5.15013e-17			200		17.34		Not Found	Not Found	Not Found	High	Peak Found	Peak Found	High	0.001031	0.01245	0.91	62.52
FALSE	High	Master Protein	P39023	60S ribosomal protein L3 OS=Homo sapiens OX=9606 GN=RPL3 PE=1 SV=2	0	5.909	10	3	3	3	403	46.1	10.18	0	3	Pf00297	6122	ENSG00000100316	RPL3	B2RDV9; hsa:6122; P39023; Q15548; Q5I0G0	Cytoplasmic ribosomal proteins	Regulation of expression of SLITs and ROBOs; L13a-mediated translational silencing of Ceruloplasmin expression; Formation of a pool of free 40S subunits; GTP hydrolysis and joining of the 60S ribosomal subunit; Major pathway of rRNA processing in the nucleolus and cytosol; Nonsense Mediated Decay (NMD) enhanced by the Exon Junction Complex (EJC); SRP-dependent cotranslational protein targeting to…	14	0	3.434	1.78	215862	109637	357377	746149	1.03328e+06	604775	136830	109637	329365	515204	769575	397812	Peak Found	Peak Found	Peak Found	Peak Found	High	High	1
	Checked	Confidence	Annotated Sequence	Modifications	Qvality PEP	Qvality q-value	# Protein Groups	# Proteins	# PSMs	Master Protein Accessions	Positions in Master Proteins	Modifications in Master Proteins	# Missed Cleavages	Theo. MH+ [Da]	Abundance Ratio: (Sample) / (Control)	Abundance Ratio Adj. P-Value: (Sample) / (Control)	Abundance Ratio Variability [%]: (Sample) / (Control)	Abundances (Grouped): Control	Abundances (Grouped): Sample	Abundances (Grouped) CV [%]: Control	Abundances (Grouped) CV [%]: Sample	Quan Info	Found in Sample: [S1] F1: Control	Found in Sample: [S2] F2: Control	Found in Sample: [S3] F3: Control	Found in Sample: [S4] F4: Sample	Found in Sample: [S5] F5: Sample	Found in Sample: [S6] F6: Sample	Confidence (by Search Engine): Sequest HT	Percolator q-Value (by Search Engine): Sequest HT	Percolator PEP (by Search Engine): Sequest HT	XCorr (by Search Engine): Sequest HT	Top Apex RT [min]
	FALSE	High	[K].IAVEPVNPSELPK.[M]		0.0569604	0.00317911	1	7	1	B3KX19	B3KX19 [580-592]		0	1392.77	100	5.15013e-17			200				Not Found	Not Found	Not Found	Not Found	Not Found	High	High	0.001031	0.01333	1.86	47.94
FALSE	High	Master Protein	J3KQN4	60S ribosomal protein L36a OS=Homo sapiens OX=9606 GN=RPL36A PE=1 SV=1	0	9.133	19	3	9	3	142	16.4	10.43	6.62	3	Pf00935	6173	ENSG00000241343	RPL36A	hsa:6173; J3KQN4	Cytoplasmic ribosomal proteins		1	0	8.256	3.05	205006	281973	353865	1.73126e+06	2.48651e+06	2.42742e+06	129949	281973	326128	1.19541e+06	1.85192e+06	1.59672e+06	Peak Found	Peak Found	High	High	High	High	1
	Checked	Confidence	Annotated Sequence	Modifications	Qvality PEP	Qvality q-value	# Protein Groups	# Proteins	# PSMs	Master Protein Accessions	Positions in Master Proteins	Modifications in Master Proteins	# Missed Cleavages	Theo. MH+ [Da]	Abundance Ratio: (Sample) / (Control)	Abundance Ratio Adj. P-Value: (Sample) / (Control)	Abundance Ratio Variability [%]: (Sample) / (Control)	Abundances (Grouped): Control	Abundances (Grouped): Sample	Abundances (Grouped) CV [%]: Control	Abundances (Grouped) CV [%]: Sample	Quan Info	Found in Sample: [S1] F1: Control	Found in Sample: [S2] F2: Control	Found in Sample: [S3] F3: Control	Found in Sample: [S4] F4: Sample	Found in Sample: [S5] F5: Sample	Found in Sample: [S6] F6: Sample	Confidence (by Search Engine): Sequest HT	Percolator q-Value (by Search Engine): Sequest HT	Percolator PEP (by Search Engine): Sequest HT	XCorr (by Search Engine): Sequest HT	Top Apex RT [min]
	FALSE	High	[K].LSSSFSSR.[G]		0.0581615	0.00317911	1	4	2	Q9NRL2	Q9NRL2 [1278-1285]		0	870.432	100	5.15013e-17			200		6.07		Not Found	Not Found	Not Found	High	Peak Found	High	High	0.001031	0.01371	1.42	16.78
FALSE	High	Master Protein	P61513	60S ribosomal protein L37a OS=Homo sapiens OX=9606 GN=RPL37A PE=1 SV=2	0	16.258	28	2	15	2	92	10.3	10.43	25.27	2	Pf01780	6168	ENSG00000197756	RPL37A	hsa:6168; P12751; P61513; Q6FGF5	Cytoplasmic ribosomal proteins	Regulation of expression of SLITs and ROBOs; L13a-mediated translational silencing of Ceruloplasmin expression; Formation of a pool of free 40S subunits; GTP hydrolysis and joining of the 60S ribosomal subunit; Major pathway of rRNA processing in the nucleolus and cytosol; Nonsense Mediated Decay (NMD) enhanced by the Exon Junction Complex (EJC); SRP-dependent cotranslational protein targeting to…	14	0	2.005	1	1.10816e+07	1.05632e+07	1.30588e+07	1.68829e+07	1.45878e+07	1.28934e+07	7.02439e+06	1.05632e+07	1.20352e+07	1.16574e+07	1.08649e+07	8.48112e+06	High	High	High	High	High	High	1
	Checked	Confidence	Annotated Sequence	Modifications	Qvality PEP	Qvality q-value	# Protein Groups	# Proteins	# PSMs	Master Protein Accessions	Positions in Master Proteins	Modifications in Master Proteins	# Missed Cleavages	Theo. MH+ [Da]	Abundance Ratio: (Sample) / (Control)	Abundance Ratio Adj. P-Value: (Sample) / (Control)	Abundance Ratio Variability [%]: (Sample) / (Control)	Abundances (Grouped): Control	Abundances (Grouped): Sample	Abundances (Grouped) CV [%]: Control	Abundances (Grouped) CV [%]: Sample	Quan Info	Found in Sample: [S1] F1: Control	Found in Sample: [S2] F2: Control	Found in Sample: [S3] F3: Control	Found in Sample: [S4] F4: Sample	Found in Sample: [S5] F5: Sample	Found in Sample: [S6] F6: Sample	Confidence (by Search Engine): Sequest HT	Percolator q-Value (by Search Engine): Sequest HT	Percolator PEP (by Search Engine): Sequest HT	XCorr (by Search Engine): Sequest HT	Top Apex RT [min]
	FALSE	High	[R].GSGTDFTLK.[I]		0.0645448	0.00317911	1	3	3	A0A5C2G7M2	A0A5C2G7M2 [71-79]		0	925.463	100	5.15013e-17			200		6.28		Not Found	Not Found	Not Found	Peak Found	High	High	High	0.001031	0.01575	1.42	26.05
FALSE	High	Master Protein	P36578	60S ribosomal protein L4 OS=Homo sapiens OX=9606 GN=RPL4 PE=1 SV=5	0	26.265	23	9	23	9	427	47.7	11.06	19.42	9	Pf00573, Pf14374	6124	ENSG00000174444	RPL4	A8K502; hsa:6124; P36578; P39029; Q4VBR0; Q969Z9	Cytoplasmic ribosomal proteins	Regulation of expression of SLITs and ROBOs; L13a-mediated translational silencing of Ceruloplasmin expression; Formation of a pool of free 40S subunits; GTP hydrolysis and joining of the 60S ribosomal subunit; Major pathway of rRNA processing in the nucleolus and cytosol; Nonsense Mediated Decay (NMD) enhanced by the Exon Junction Complex (EJC); SRP-dependent cotranslational protein targeting to…	14	0	3.122	1.64	2.41527e+06	1.8169e+06	2.16646e+06	5.47289e+06	7.29466e+06	7.38505e+06	1.53099e+06	1.8169e+06	1.99664e+06	3.77895e+06	5.43298e+06	4.85778e+06	High	High	High	High	High	High	1
	Checked	Confidence	Annotated Sequence	Modifications	Qvality PEP	Qvality q-value	# Protein Groups	# Proteins	# PSMs	Master Protein Accessions	Positions in Master Proteins	Modifications in Master Proteins	# Missed Cleavages	Theo. MH+ [Da]	Abundance Ratio: (Sample) / (Control)	Abundance Ratio Adj. P-Value: (Sample) / (Control)	Abundance Ratio Variability [%]: (Sample) / (Control)	Abundances (Grouped): Control	Abundances (Grouped): Sample	Abundances (Grouped) CV [%]: Control	Abundances (Grouped) CV [%]: Sample	Quan Info	Found in Sample: [S1] F1: Control	Found in Sample: [S2] F2: Control	Found in Sample: [S3] F3: Control	Found in Sample: [S4] F4: Sample	Found in Sample: [S5] F5: Sample	Found in Sample: [S6] F6: Sample	Confidence (by Search Engine): Sequest HT	Percolator q-Value (by Search Engine): Sequest HT	Percolator PEP (by Search Engine): Sequest HT	XCorr (by Search Engine): Sequest HT	Top Apex RT [min]
	FALSE	High	[K].QDVLCLCFSPSEETLVASTSK.[N]	2xCarbamidomethyl [C5; C7]	0.0665884	0.00317911	1	2	13	A0A087WVY5	A0A087WVY5 [339-359]		0	2371.12	100	5.15013e-17			200		22.32		Not Found	Not Found	Not Found	High	High	High	High	0.001031	0.01648	0.69	98.6
FALSE	High	Master Protein	A0A024RBK3	60S ribosomal protein L6 OS=Homo sapiens OX=9606 GN=RPL6 PE=3 SV=1	0	6.611	14	3	3	3	288	32.7	10.58	0	3	Pf01159, Pf03868	100973658; 100976413; 100995169; 100995836; 101125884; 452266; 6128	ENSG00000089009; ENSGGOG00000003372; ENSPPAG00000009520; ENSPTRG00000052060	RPL6	A0A2J8MYJ5; A0A2R8ZAQ6; A0A6D2XA11; G2HJ36; G3QLG0; ggo:101125884; hsa:6128; pps:100973658; pps:100976413; pps:100995169; pps:100995836; ptr:452266; Q02878; Q2M3Q3; Q8WW97	Cytoplasmic ribosomal proteins	Regulation of expression of SLITs and ROBOs; L13a-mediated translational silencing of Ceruloplasmin expression; Formation of a pool of free 40S subunits; GTP hydrolysis and joining of the 60S ribosomal subunit; Major pathway of rRNA processing in the nucleolus and cytosol; Nonsense Mediated Decay (NMD) enhanced by the Exon Junction Complex (EJC); SRP-dependent cotranslational protein targeting to…	14	0	2.428	1.28	424880	312701	312399	1.91702e+06	3.59935e+06	2.9583e+06	269322	312701	287912	1.32367e+06	2.68076e+06	1.94593e+06	High	Peak Found	Peak Found	Peak Found	High	High	1
	Checked	Confidence	Annotated Sequence	Modifications	Qvality PEP	Qvality q-value	# Protein Groups	# Proteins	# PSMs	Master Protein Accessions	Positions in Master Proteins	Modifications in Master Proteins	# Missed Cleavages	Theo. MH+ [Da]	Abundance Ratio: (Sample) / (Control)	Abundance Ratio Adj. P-Value: (Sample) / (Control)	Abundance Ratio Variability [%]: (Sample) / (Control)	Abundances (Grouped): Control	Abundances (Grouped): Sample	Abundances (Grouped) CV [%]: Control	Abundances (Grouped) CV [%]: Sample	Quan Info	Found in Sample: [S1] F1: Control	Found in Sample: [S2] F2: Control	Found in Sample: [S3] F3: Control	Found in Sample: [S4] F4: Sample	Found in Sample: [S5] F5: Sample	Found in Sample: [S6] F6: Sample	Confidence (by Search Engine): Sequest HT	Percolator q-Value (by Search Engine): Sequest HT	Percolator PEP (by Search Engine): Sequest HT	XCorr (by Search Engine): Sequest HT	Top Apex RT [min]
	FALSE	High	[R].STTLDAGNIK.[L]		0.0679853	0.00362521	1	3	1	B4DPY2	B4DPY2 [633-642]		0	1019.54	100	5.15013e-17			200		35.51		Not Found	Not Found	Not Found	Not Found	High	Peak Found	High	0.001171	0.01692	1.17	20.94
FALSE	High	Master Protein	P18124	60S ribosomal protein L7 OS=Homo sapiens OX=9606 GN=RPL7 PE=1 SV=1	0	22.76	33	7	26	7	248	29.2	10.65	31.89	7	Pf00327, Pf08079	6129	ENSG00000147604	RPL7	A8K504; hsa:6129; P18124; Q15289; Q3KQU0; Q5I0X1; Q6IBM9	VEGFA-VEGFR2 signaling; Cytoplasmic ribosomal proteins	Regulation of expression of SLITs and ROBOs; L13a-mediated translational silencing of Ceruloplasmin expression; Formation of a pool of free 40S subunits; GTP hydrolysis and joining of the 60S ribosomal subunit; Major pathway of rRNA processing in the nucleolus and cytosol; Nonsense Mediated Decay (NMD) enhanced by the Exon Junction Complex (EJC); SRP-dependent cotranslational protein targeting to…	15	0	2.625	1.39	1.31527e+06	1.83622e+06	1.68766e+06	4.56821e+06	6.81308e+06	5.86127e+06	833719	1.83622e+06	1.55538e+06	3.15428e+06	5.07431e+06	3.85546e+06	High	High	High	High	High	High	1
	Checked	Confidence	Annotated Sequence	Modifications	Qvality PEP	Qvality q-value	# Protein Groups	# Proteins	# PSMs	Master Protein Accessions	Positions in Master Proteins	Modifications in Master Proteins	# Missed Cleavages	Theo. MH+ [Da]	Abundance Ratio: (Sample) / (Control)	Abundance Ratio Adj. P-Value: (Sample) / (Control)	Abundance Ratio Variability [%]: (Sample) / (Control)	Abundances (Grouped): Control	Abundances (Grouped): Sample	Abundances (Grouped) CV [%]: Control	Abundances (Grouped) CV [%]: Sample	Quan Info	Found in Sample: [S1] F1: Control	Found in Sample: [S2] F2: Control	Found in Sample: [S3] F3: Control	Found in Sample: [S4] F4: Sample	Found in Sample: [S5] F5: Sample	Found in Sample: [S6] F6: Sample	Confidence (by Search Engine): Sequest HT	Percolator q-Value (by Search Engine): Sequest HT	Percolator PEP (by Search Engine): Sequest HT	XCorr (by Search Engine): Sequest HT	Top Apex RT [min]
	FALSE	High	[R].KSEIEYYAMLAK.[T]		0.0686943	0.00362521	1	2	1	E5RI99	E5RI99 [57-68]		1	1445.73	100	5.15013e-17			200		6.06		Not Found	Not Found	Not Found	High	Peak Found	Peak Found	High	0.001171	0.01721	0.93	46.18
FALSE	High	Master Protein	P62424	60S ribosomal protein L7a OS=Homo sapiens OX=9606 GN=RPL7A PE=1 SV=2	0	24.338	26	7	20	7	266	30	10.61	17.53	7	Pf01248	6130	ENSG00000148303; ENSG00000280858	RPL7A	hsa:6130; P11518; P62424; Q5T8U4	Cytoplasmic ribosomal proteins	Regulation of expression of SLITs and ROBOs; L13a-mediated translational silencing of Ceruloplasmin expression; Formation of a pool of free 40S subunits; GTP hydrolysis and joining of the 60S ribosomal subunit; Major pathway of rRNA processing in the nucleolus and cytosol; Nonsense Mediated Decay (NMD) enhanced by the Exon Junction Complex (EJC); SRP-dependent cotranslational protein targeting to…	14	0	3.919	1.97	1.53294e+06	1.88487e+06	2.67443e+06	7.80335e+06	9.39146e+06	9.90492e+06	971693	1.88487e+06	2.4648e+06	5.38809e+06	6.99466e+06	6.51531e+06	High	High	High	High	High	High	1
	Checked	Confidence	Annotated Sequence	Modifications	Qvality PEP	Qvality q-value	# Protein Groups	# Proteins	# PSMs	Master Protein Accessions	Positions in Master Proteins	Modifications in Master Proteins	# Missed Cleavages	Theo. MH+ [Da]	Abundance Ratio: (Sample) / (Control)	Abundance Ratio Adj. P-Value: (Sample) / (Control)	Abundance Ratio Variability [%]: (Sample) / (Control)	Abundances (Grouped): Control	Abundances (Grouped): Sample	Abundances (Grouped) CV [%]: Control	Abundances (Grouped) CV [%]: Sample	Quan Info	Found in Sample: [S1] F1: Control	Found in Sample: [S2] F2: Control	Found in Sample: [S3] F3: Control	Found in Sample: [S4] F4: Sample	Found in Sample: [S5] F5: Sample	Found in Sample: [S6] F6: Sample	Confidence (by Search Engine): Sequest HT	Percolator q-Value (by Search Engine): Sequest HT	Percolator PEP (by Search Engine): Sequest HT	XCorr (by Search Engine): Sequest HT	Top Apex RT [min]
	FALSE	High	[K].ASGYSFSNFWIGWVR.[Q]		0.0704981	0.00362521	1	1	2	A0A5C2G556	A0A5C2G556 [24-38]		0	1776.85	100	5.15013e-17			200		38.01		Not Found	Not Found	Not Found	Peak Found	High	High	High	0.001171	0.01783	1.98	55.47
FALSE	High	Master Protein	E9PKZ0	60S ribosomal protein L8 (Fragment) OS=Homo sapiens OX=9606 GN=RPL8 PE=1 SV=1	0	6.468	14	2	9	2	205	22.4	10.76	7.81	2	Pf00181, Pf03947		ENSG00000161016	RPL8	E9PKZ0			0	0	4.888	2.29	936253	813378	1.10875e+06	3.97989e+06	3.96238e+06	4.89915e+06	593470	813378	1.02184e+06	2.74805e+06	2.95114e+06	3.22259e+06	High	High	High	High	High	High	1
	Checked	Confidence	Annotated Sequence	Modifications	Qvality PEP	Qvality q-value	# Protein Groups	# Proteins	# PSMs	Master Protein Accessions	Positions in Master Proteins	Modifications in Master Proteins	# Missed Cleavages	Theo. MH+ [Da]	Abundance Ratio: (Sample) / (Control)	Abundance Ratio Adj. P-Value: (Sample) / (Control)	Abundance Ratio Variability [%]: (Sample) / (Control)	Abundances (Grouped): Control	Abundances (Grouped): Sample	Abundances (Grouped) CV [%]: Control	Abundances (Grouped) CV [%]: Sample	Quan Info	Found in Sample: [S1] F1: Control	Found in Sample: [S2] F2: Control	Found in Sample: [S3] F3: Control	Found in Sample: [S4] F4: Sample	Found in Sample: [S5] F5: Sample	Found in Sample: [S6] F6: Sample	Confidence (by Search Engine): Sequest HT	Percolator q-Value (by Search Engine): Sequest HT	Percolator PEP (by Search Engine): Sequest HT	XCorr (by Search Engine): Sequest HT	Top Apex RT [min]
	FALSE	High	[R].EAPASVVPFVR.[V]		0.0853345	0.00450126	1	3	1	Q53GS9	Q53GS9 [61-71]		0	1171.65	100	5.15013e-17			200				Not Found	Not Found	Not Found	Not Found	Not Found	High	High	0.001436	0.02309	0.74	49.49
FALSE	High	Master Protein	P05388	60S acidic ribosomal protein P0 OS=Homo sapiens OX=9606 GN=RPLP0 PE=1 SV=1	0	12.911	10	3	7	3	317	34.3	5.97	8.23	3	Pf00428, Pf00466, Pf17777	6175	ENSG00000089157	RPLP0	hsa:6175; P05388; Q3B7A4; Q9BVK4	Cytoplasmic ribosomal proteins	Regulation of expression of SLITs and ROBOs; Gene and protein expression by JAK-STAT signaling after Interleukin-12 stimulation; L13a-mediated translational silencing of Ceruloplasmin expression; Formation of a pool of free 40S subunits; GTP hydrolysis and joining of the 60S ribosomal subunit; Major pathway of rRNA processing in the nucleolus and cytosol; Nonsense Mediated Decay (NMD) enhanced by…	15	0	3.403	1.77	486509	694766	758185	1.97376e+06	3.16741e+06	2.82391e+06	308387	694766	698756	1362848	2.35905e+06	1.85753e+06	Peak Found	High	Peak Found	High	High	High	1
	Checked	Confidence	Annotated Sequence	Modifications	Qvality PEP	Qvality q-value	# Protein Groups	# Proteins	# PSMs	Master Protein Accessions	Positions in Master Proteins	Modifications in Master Proteins	# Missed Cleavages	Theo. MH+ [Da]	Abundance Ratio: (Sample) / (Control)	Abundance Ratio Adj. P-Value: (Sample) / (Control)	Abundance Ratio Variability [%]: (Sample) / (Control)	Abundances (Grouped): Control	Abundances (Grouped): Sample	Abundances (Grouped) CV [%]: Control	Abundances (Grouped) CV [%]: Sample	Quan Info	Found in Sample: [S1] F1: Control	Found in Sample: [S2] F2: Control	Found in Sample: [S3] F3: Control	Found in Sample: [S4] F4: Sample	Found in Sample: [S5] F5: Sample	Found in Sample: [S6] F6: Sample	Confidence (by Search Engine): Sequest HT	Percolator q-Value (by Search Engine): Sequest HT	Percolator PEP (by Search Engine): Sequest HT	XCorr (by Search Engine): Sequest HT	Top Apex RT [min]
	FALSE	High	[K].LKDIVSLVPR.[L]		0.0907575	0.00686998	1	11	2	B2RBE0	B2RBE0 [221-230]		1	1139.71	100	5.15013e-17			200		8.61		Not Found	Not Found	Not Found	Peak Found	High	High	High	0.00219	0.02524	1.24	44.41
FALSE	High	Master Protein	P62280	40S ribosomal protein S11 OS=Homo sapiens OX=9606 GN=RPS11 PE=1 SV=3	0	12.642	24	5	9	5	158	18.4	10.3	4.01	5	Pf00366, Pf16205	6205	ENSG00000142534	RPS11	B2R4F5; hsa:6205; P04643; P62280; Q498Y6; Q6IRY0	VEGFA-VEGFR2 signaling; IL-18 signaling pathway; Cytoplasmic ribosomal proteins	L13a-mediated translational silencing of Ceruloplasmin expression; Translation initiation complex formation; Ribosomal scanning and start codon recognition; GTP hydrolysis and joining of the 60S ribosomal subunit; Regulation of expression of SLITs and ROBOs; Formation of a pool of free 40S subunits; Formation of the ternary complex, and subsequently, the 43S complex; Major pathway of rRNA process…	21	0	2.402	1.26	2.59955e+06	1.41985e+06	1.85363e+06	3.06664e+06	4.07304e+06	6.55861e+06	1.64779e+06	1.41985e+06	1.70834e+06	2.11747e+06	3.03355e+06	4.31416e+06	High	Peak Found	High	High	High	High	1	Met-loss+Acetyl [N-Term]
	Checked	Confidence	Annotated Sequence	Modifications	Qvality PEP	Qvality q-value	# Protein Groups	# Proteins	# PSMs	Master Protein Accessions	Positions in Master Proteins	Modifications in Master Proteins	# Missed Cleavages	Theo. MH+ [Da]	Abundance Ratio: (Sample) / (Control)	Abundance Ratio Adj. P-Value: (Sample) / (Control)	Abundance Ratio Variability [%]: (Sample) / (Control)	Abundances (Grouped): Control	Abundances (Grouped): Sample	Abundances (Grouped) CV [%]: Control	Abundances (Grouped) CV [%]: Sample	Quan Info	Found in Sample: [S1] F1: Control	Found in Sample: [S2] F2: Control	Found in Sample: [S3] F3: Control	Found in Sample: [S4] F4: Sample	Found in Sample: [S5] F5: Sample	Found in Sample: [S6] F6: Sample	Confidence (by Search Engine): Sequest HT	Percolator q-Value (by Search Engine): Sequest HT	Percolator PEP (by Search Engine): Sequest HT	XCorr (by Search Engine): Sequest HT	Top Apex RT [min]
	FALSE	High	[R].NFEDIVAER.[Y]		0.0955261	0.00716008	1	3	2	Q2TBE0	Q2TBE0 [250-258]		0	1092.53	100	5.15013e-17			200		6.62		Not Found	Not Found	Not Found	Not Found	High	High	High	0.002334	0.02697	1.14	43.36
FALSE	High	Master Protein	P62277	40S ribosomal protein S13 OS=Homo sapiens OX=9606 GN=RPS13 PE=1 SV=2	0	15.466	27	4	17	4	151	17.2	10.54	14.45	4	Pf00312, Pf08069	6207	ENSG00000110700	RPS13	B2R549; hsa:6207; P19116; P62277; Q02546; Q29200; Q498Y0	Cytoplasmic ribosomal proteins	Regulation of expression of SLITs and ROBOs; L13a-mediated translational silencing of Ceruloplasmin expression; Translation initiation complex formation; Formation of a pool of free 40S subunits; Formation of the ternary complex, and subsequently, the 43S complex; Ribosomal scanning and start codon recognition; GTP hydrolysis and joining of the 60S ribosomal subunit; Major pathway of rRNA process…	19	0	2.2	1.14	3.35206e+06	2.33972e+06	2.3048e+06	6.64508e+06	6.36975e+06	7.36669e+06	2.12479e+06	2.33972e+06	2.12415e+06	4588324	4.74412e+06	4.8457e+06	High	High	High	High	High	High	1
	Checked	Confidence	Annotated Sequence	Modifications	Qvality PEP	Qvality q-value	# Protein Groups	# Proteins	# PSMs	Master Protein Accessions	Positions in Master Proteins	Modifications in Master Proteins	# Missed Cleavages	Theo. MH+ [Da]	Abundance Ratio: (Sample) / (Control)	Abundance Ratio Adj. P-Value: (Sample) / (Control)	Abundance Ratio Variability [%]: (Sample) / (Control)	Abundances (Grouped): Control	Abundances (Grouped): Sample	Abundances (Grouped) CV [%]: Control	Abundances (Grouped) CV [%]: Sample	Quan Info	Found in Sample: [S1] F1: Control	Found in Sample: [S2] F2: Control	Found in Sample: [S3] F3: Control	Found in Sample: [S4] F4: Sample	Found in Sample: [S5] F5: Sample	Found in Sample: [S6] F6: Sample	Confidence (by Search Engine): Sequest HT	Percolator q-Value (by Search Engine): Sequest HT	Percolator PEP (by Search Engine): Sequest HT	XCorr (by Search Engine): Sequest HT	Top Apex RT [min]
	FALSE	High	[K].GFYIYQEGVK.[R]		0.0985008	0.00716008	1	5	1	B4DRH6	B4DRH6 [589-598]		0	1203.6	100	5.15013e-17			200		9.7		Not Found	Not Found	Not Found	Peak Found	Peak Found	High	High	0.002425	0.0281	1.02	44.66
FALSE	High	Master Protein	Q3KQT6	40S ribosomal protein S2 OS=Homo sapiens OX=9606 GN=RPS2 PE=2 SV=1	0	13.867	18	5	11	5	293	31.4	10.24	15.88	5	Pf00333, Pf03719			RPS2	Q3KQT6			0	0	3.103	1.63	801940	480758	577743	2.58576e+06	3.26081e+06	3.80673e+06	508332	480758	532458	1.78543e+06	2.42862e+06	2.50401e+06	Peak Found	High	Peak Found	High	High	High	1
	Checked	Confidence	Annotated Sequence	Modifications	Qvality PEP	Qvality q-value	# Protein Groups	# Proteins	# PSMs	Master Protein Accessions	Positions in Master Proteins	Modifications in Master Proteins	# Missed Cleavages	Theo. MH+ [Da]	Abundance Ratio: (Sample) / (Control)	Abundance Ratio Adj. P-Value: (Sample) / (Control)	Abundance Ratio Variability [%]: (Sample) / (Control)	Abundances (Grouped): Control	Abundances (Grouped): Sample	Abundances (Grouped) CV [%]: Control	Abundances (Grouped) CV [%]: Sample	Quan Info	Found in Sample: [S1] F1: Control	Found in Sample: [S2] F2: Control	Found in Sample: [S3] F3: Control	Found in Sample: [S4] F4: Sample	Found in Sample: [S5] F5: Sample	Found in Sample: [S6] F6: Sample	Confidence (by Search Engine): Sequest HT	Percolator q-Value (by Search Engine): Sequest HT	Percolator PEP (by Search Engine): Sequest HT	XCorr (by Search Engine): Sequest HT	Top Apex RT [min]
	FALSE	High	[R].SSSGLLEWESK.[S]		0.100533	0.00716008	1	8	1	M0R076	M0R076 [51-61]		0	1222.6	100	5.15013e-17			200		21.94		Not Found	Not Found	Not Found	Peak Found	Peak Found	High	High	0.002425	0.02901	0.49	44.93
FALSE	High	Master Protein	A8K517	40S ribosomal protein S23 OS=Homo sapiens OX=9606 GN=RPS23 PE=2 SV=1	0	9.864	16	2	9	2	143	15.8	10.49	22.55	2	Pf00164	6228		RPS23	A8K517; hsa:6228	Cytoplasmic ribosomal proteins		1	0	2.722	1.44	4.76085e+06	3.97903e+06	3.78149e+06	1.2134e+07	1.05707e+07	9.36597e+06	3.01779e+06	3.97903e+06	3.48509e+06	8.37836e+06	7.87293e+06	6.1608e+06	High	High	High	High	High	High	1
	Checked	Confidence	Annotated Sequence	Modifications	Qvality PEP	Qvality q-value	# Protein Groups	# Proteins	# PSMs	Master Protein Accessions	Positions in Master Proteins	Modifications in Master Proteins	# Missed Cleavages	Theo. MH+ [Da]	Abundance Ratio: (Sample) / (Control)	Abundance Ratio Adj. P-Value: (Sample) / (Control)	Abundance Ratio Variability [%]: (Sample) / (Control)	Abundances (Grouped): Control	Abundances (Grouped): Sample	Abundances (Grouped) CV [%]: Control	Abundances (Grouped) CV [%]: Sample	Quan Info	Found in Sample: [S1] F1: Control	Found in Sample: [S2] F2: Control	Found in Sample: [S3] F3: Control	Found in Sample: [S4] F4: Sample	Found in Sample: [S5] F5: Sample	Found in Sample: [S6] F6: Sample	Confidence (by Search Engine): Sequest HT	Percolator q-Value (by Search Engine): Sequest HT	Percolator PEP (by Search Engine): Sequest HT	XCorr (by Search Engine): Sequest HT	Top Apex RT [min]
	FALSE	High	[R].YADLLLEKETLK.[LS]		0.102604	0.00716008	1	3	1	B3KY60	B3KY60 [788-799]		1	1435.8	100	5.15013e-17			200		45.02		Not Found	Not Found	Not Found	Not Found	Peak Found	High	High	0.002425	0.02982	1.01	45.45
FALSE	High	Master Protein	A0A2R8Y849	40S ribosomal protein S24 OS=Homo sapiens OX=9606 GN=RPS24 PE=1 SV=1	0	16.507	24	4	17	4	131	15.2	10.9	14.02	4	Pf01282	6229	ENSG00000138326	RPS24	A0A2R8Y849	Cytoplasmic ribosomal proteins		1	0	2.339	1.23	768644	799857	1.02751e+06	2.5959e+06	3.08588e+06	3.42199e+06	487226	799857	946973	1.79243e+06	2.29833e+06	2.25094e+06	High	High	High	High	High	High	1	Acetyl [N-Term]
	Checked	Confidence	Annotated Sequence	Modifications	Qvality PEP	Qvality q-value	# Protein Groups	# Proteins	# PSMs	Master Protein Accessions	Positions in Master Proteins	Modifications in Master Proteins	# Missed Cleavages	Theo. MH+ [Da]	Abundance Ratio: (Sample) / (Control)	Abundance Ratio Adj. P-Value: (Sample) / (Control)	Abundance Ratio Variability [%]: (Sample) / (Control)	Abundances (Grouped): Control	Abundances (Grouped): Sample	Abundances (Grouped) CV [%]: Control	Abundances (Grouped) CV [%]: Sample	Quan Info	Found in Sample: [S1] F1: Control	Found in Sample: [S2] F2: Control	Found in Sample: [S3] F3: Control	Found in Sample: [S4] F4: Sample	Found in Sample: [S5] F5: Sample	Found in Sample: [S6] F6: Sample	Confidence (by Search Engine): Sequest HT	Percolator q-Value (by Search Engine): Sequest HT	Percolator PEP (by Search Engine): Sequest HT	XCorr (by Search Engine): Sequest HT	Top Apex RT [min]
	FALSE	High	[K].ALLSHDSGSDHLAFVR.[A]		0.106327	0.00762986	1	2	1	H7BXY3	H7BXY3 [898-913]		0	1724.87	100	5.15013e-17			200		4.04		Not Found	Not Found	Not Found	Peak Found	High	Peak Found	High	0.002573	0.03129	1.25	38.6
FALSE	High	Master Protein	P61247	40S ribosomal protein S3a OS=Homo sapiens OX=9606 GN=RPS3A PE=1 SV=2	0	44.349	42	12	34	12	264	29.9	9.73	42.49	12	Pf01015	6189	ENSG00000145425	RPS3A	B2R4D4; D3DP05; hsa:6189; P33443; P49241; P61247	Cytoplasmic ribosomal proteins	Regulation of expression of SLITs and ROBOs; L13a-mediated translational silencing of Ceruloplasmin expression; Translation initiation complex formation; Formation of a pool of free 40S subunits; Formation of the ternary complex, and subsequently, the 43S complex; Ribosomal scanning and start codon recognition; GTP hydrolysis and joining of the 60S ribosomal subunit; Major pathway of rRNA process…	19	0	2.385	1.25	2.69557e+06	5.32997e+06	7.50176e+06	9.61886e+06	1.34229e+07	2.01997e+07	1.70866e+06	5.32997e+06	6.91375e+06	6.64168e+06	9.99721e+06	1.32871e+07	High	High	High	High	High	High	1
	Checked	Confidence	Annotated Sequence	Modifications	Qvality PEP	Qvality q-value	# Protein Groups	# Proteins	# PSMs	Master Protein Accessions	Positions in Master Proteins	Modifications in Master Proteins	# Missed Cleavages	Theo. MH+ [Da]	Abundance Ratio: (Sample) / (Control)	Abundance Ratio Adj. P-Value: (Sample) / (Control)	Abundance Ratio Variability [%]: (Sample) / (Control)	Abundances (Grouped): Control	Abundances (Grouped): Sample	Abundances (Grouped) CV [%]: Control	Abundances (Grouped) CV [%]: Sample	Quan Info	Found in Sample: [S1] F1: Control	Found in Sample: [S2] F2: Control	Found in Sample: [S3] F3: Control	Found in Sample: [S4] F4: Sample	Found in Sample: [S5] F5: Sample	Found in Sample: [S6] F6: Sample	Confidence (by Search Engine): Sequest HT	Percolator q-Value (by Search Engine): Sequest HT	Percolator PEP (by Search Engine): Sequest HT	XCorr (by Search Engine): Sequest HT	Top Apex RT [min]
	FALSE	High	[R].EVCGFAPYER.[R]	1xCarbamidomethyl [C3]	0.109619	0.00785776	1	2	1	Q9Y3U8	Q9Y3U8 [46-55]		0	1227.55	100	5.15013e-17			200		11.24		Not Found	Not Found	Not Found	Peak Found	Peak Found	High	High	0.00264	0.03267	1	36.87
FALSE	High	Master Protein	Q96IR1	RPS4X protein (Fragment) OS=Homo sapiens OX=9606 GN=RPS4X PE=2 SV=2	0	56.507	58	15	52	15	243	27.2	9.94	60.84	15	Pf00467, Pf00900, Pf16121			RPS4X	Q96IR1			0	0	2.641	1.4	6.14725e+06	8.86108e+06	1.23662e+07	2.09008e+07	2.87553e+07	2.96895e+07	3.8966e+06	8.86108e+06	1.13969e+07	1.44317e+07	2.14166e+07	1.95293e+07	High	High	High	High	High	High	1
	Checked	Confidence	Annotated Sequence	Modifications	Qvality PEP	Qvality q-value	# Protein Groups	# Proteins	# PSMs	Master Protein Accessions	Positions in Master Proteins	Modifications in Master Proteins	# Missed Cleavages	Theo. MH+ [Da]	Abundance Ratio: (Sample) / (Control)	Abundance Ratio Adj. P-Value: (Sample) / (Control)	Abundance Ratio Variability [%]: (Sample) / (Control)	Abundances (Grouped): Control	Abundances (Grouped): Sample	Abundances (Grouped) CV [%]: Control	Abundances (Grouped) CV [%]: Sample	Quan Info	Found in Sample: [S1] F1: Control	Found in Sample: [S2] F2: Control	Found in Sample: [S3] F3: Control	Found in Sample: [S4] F4: Sample	Found in Sample: [S5] F5: Sample	Found in Sample: [S6] F6: Sample	Confidence (by Search Engine): Sequest HT	Percolator q-Value (by Search Engine): Sequest HT	Percolator PEP (by Search Engine): Sequest HT	XCorr (by Search Engine): Sequest HT	Top Apex RT [min]
	FALSE	High	[-].MAAAAVVVPAEWIK.[N]	1xMet-loss+Acetyl [N-Term]	0.115905	0.00785776	1	2	1	F2Z2V2	F2Z2V2 [1-14]	F2Z2V2 1xMet-loss+Acetyl [N-Term]	0	1366.77	100	5.15013e-17			200		31.88		Not Found	Not Found	Not Found	Peak Found	Peak Found	High	High	0.00264	0.03517	1.24	76.47
FALSE	High	Master Protein	A2A3R6	40S ribosomal protein S6 OS=Homo sapiens OX=9606 GN=RPS6 PE=2 SV=1	0	25.04	22	5	15	5	249	28.7	10.84	16.04	5	Pf01092	6194		RPS6	A2A3R6; hsa:6194	IL-5 signaling pathway; Thyroid stimulating hormone (TSH) signaling pathway; Leptin signaling pathway; Follicle stimulating hormone (FSH) signaling pathway; Prolactin signaling pathway; Thymic stromal lymphopoietin (TSLP) signaling pathway; Interleukin-11 signaling pathway; Oncostatin M signaling pathway; Brain-derived neurotrophic factor (BDNF) signaling pathway; Kit receptor signaling pathway; …		16	0	2.836	1.5	1.03227e+07	7.15843e+06	4.04971e+06	1.09597e+07	1.30878e+07	1.44206e+07	6.54336e+06	7.15843e+06	3.73228e+06	7.56752e+06	9.74765e+06	9485641	High	High	High	High	High	High	1
	Checked	Confidence	Annotated Sequence	Modifications	Qvality PEP	Qvality q-value	# Protein Groups	# Proteins	# PSMs	Master Protein Accessions	Positions in Master Proteins	Modifications in Master Proteins	# Missed Cleavages	Theo. MH+ [Da]	Abundance Ratio: (Sample) / (Control)	Abundance Ratio Adj. P-Value: (Sample) / (Control)	Abundance Ratio Variability [%]: (Sample) / (Control)	Abundances (Grouped): Control	Abundances (Grouped): Sample	Abundances (Grouped) CV [%]: Control	Abundances (Grouped) CV [%]: Sample	Quan Info	Found in Sample: [S1] F1: Control	Found in Sample: [S2] F2: Control	Found in Sample: [S3] F3: Control	Found in Sample: [S4] F4: Sample	Found in Sample: [S5] F5: Sample	Found in Sample: [S6] F6: Sample	Confidence (by Search Engine): Sequest HT	Percolator q-Value (by Search Engine): Sequest HT	Percolator PEP (by Search Engine): Sequest HT	XCorr (by Search Engine): Sequest HT	Top Apex RT [min]
	FALSE	High	[R].LGLNDILVK.[G]		0.125651	0.00998677	1	6	1	Q8WXE9	Q8WXE9 [613-621]		0	984.609	100	5.15013e-17			200				Not Found	Not Found	Not Found	Not Found	High	Not Found	High	0.003332	0.03947	0.89	55.69
FALSE	High	Master Protein	Q5JR94	40S ribosomal protein S8 OS=Homo sapiens OX=9606 GN=RPS8 PE=2 SV=1	0	27.632	39	7	17	7	208	24.2	10.32	22.02	7	Pf01201	6202		RPS8	hsa:6202; Q5JR94	Cytoplasmic ribosomal proteins		1	0	3.84	1.94	1.25025e+06	942959	1.44387e+06	4.16798e+06	4.68248e+06	4.86432e+06	792504	942959	1.3307e+06	2.87792e+06	3.48746e+06	3.19968e+06	High	High	High	High	High	High	1
	Checked	Confidence	Annotated Sequence	Modifications	Qvality PEP	Qvality q-value	# Protein Groups	# Proteins	# PSMs	Master Protein Accessions	Positions in Master Proteins	Modifications in Master Proteins	# Missed Cleavages	Theo. MH+ [Da]	Abundance Ratio: (Sample) / (Control)	Abundance Ratio Adj. P-Value: (Sample) / (Control)	Abundance Ratio Variability [%]: (Sample) / (Control)	Abundances (Grouped): Control	Abundances (Grouped): Sample	Abundances (Grouped) CV [%]: Control	Abundances (Grouped) CV [%]: Sample	Quan Info	Found in Sample: [S1] F1: Control	Found in Sample: [S2] F2: Control	Found in Sample: [S3] F3: Control	Found in Sample: [S4] F4: Sample	Found in Sample: [S5] F5: Sample	Found in Sample: [S6] F6: Sample	Confidence (by Search Engine): Sequest HT	Percolator q-Value (by Search Engine): Sequest HT	Percolator PEP (by Search Engine): Sequest HT	XCorr (by Search Engine): Sequest HT	Top Apex RT [min]
	FALSE	High	[K].LLLYDVSTLGR.[G]		0.100533	0.00716008	1	1	7	A0A5C2FWW8	A0A5C2FWW8 [46-56]		0	1249.72	60.496	1.59149e-06	1.84	3.3	196.7		8.98		Peak Found	Not Found	Not Found	High	High	High	High	0.002425	0.02888	1.04	38.96
FALSE	High	Master Protein	B5MCT8	40S ribosomal protein S9 OS=Homo sapiens OX=9606 GN=RPS9 PE=1 SV=1	0	7.126	18	3	8	3	139	16.6	11.06	0	3	Pf00163, Pf01479		ENSG00000170889; ENSG00000274005; ENSG00000274626; ENSG00000274646; ENSG00000274950; ENSG00000275323; ENSG00000277079; ENSG00000277359; ENSG00000278081; ENSG00000278270	RPS9	B5MCT8			0	0	2.86	1.52	742849	653433	836400	1.86471e+06	2.0905e+06	2.18731e+06	470875	653433	770840	1.28755e+06	1.55698e+06	1.43878e+06	High	High	Peak Found	High	High	High	1
	Checked	Confidence	Annotated Sequence	Modifications	Qvality PEP	Qvality q-value	# Protein Groups	# Proteins	# PSMs	Master Protein Accessions	Positions in Master Proteins	Modifications in Master Proteins	# Missed Cleavages	Theo. MH+ [Da]	Abundance Ratio: (Sample) / (Control)	Abundance Ratio Adj. P-Value: (Sample) / (Control)	Abundance Ratio Variability [%]: (Sample) / (Control)	Abundances (Grouped): Control	Abundances (Grouped): Sample	Abundances (Grouped) CV [%]: Control	Abundances (Grouped) CV [%]: Sample	Quan Info	Found in Sample: [S1] F1: Control	Found in Sample: [S2] F2: Control	Found in Sample: [S3] F3: Control	Found in Sample: [S4] F4: Sample	Found in Sample: [S5] F5: Sample	Found in Sample: [S6] F6: Sample	Confidence (by Search Engine): Sequest HT	Percolator q-Value (by Search Engine): Sequest HT	Percolator PEP (by Search Engine): Sequest HT	XCorr (by Search Engine): Sequest HT	Top Apex RT [min]
	FALSE	High	[K].AMLESIGVPLEK.[L]		0.0192304	0.00200264	1	6	1	A0A0S2Z4R1	A0A0S2Z4R1 [103-114]		0	1286.7	100	5.15013e-17			200		55.95		Not Found	Not Found	Not Found	Peak Found	Not Found	High	High	0.0006609	0.003103	1.52	55.6
	FALSE	High	[K].APWELLELR.[V]		0.0635459	0.00317911	1	6	2	A0A0S2Z4R1	A0A0S2Z4R1 [85-93]		0	1126.63	40.091	2.70839e-05	20.05	4.5	195.5	17.5	17.65		Not Found	Peak Found	Peak Found	Peak Found	High	High	High	0.001031	0.01546	1.16	66.17
	FALSE	High	[K].EYTLDVYR.[L]		0.0287515	0.00242637	1	5	3	A0A0S2Z4R1	A0A0S2Z4R1 [128-135]		0	1058.52	100	5.15013e-17			200		5.17		Not Found	Not Found	Not Found	High	High	High	High	0.0007897	0.00529	1.63	41.5
	FALSE	High	[K].GQPDEELKPK.[K]		0.0540618	0.00317911	1	2	1	A0A0S2Z4R1	A0A0S2Z4R1 [475-484]		0	1140.59	100	5.15013e-17			200		14.92		Not Found	Not Found	Not Found	Peak Found	High	Peak Found	High	0.001031	0.01241	1.53	13.18
	FALSE	High	[K].GTDYQLSK.[LE]		0.0769783	0.00408165	1	6	1	A0A0S2Z4R1	A0A0S2Z4R1 [120-127]		0	911.447	100	5.15013e-17			200		108.9		Not Found	Not Found	Not Found	Peak Found	High	Not Found	High	0.001314	0.02011	1.59	15.97
	FALSE	High	[R].KIFTFAEK.[VMY]		0.00219201	0.000860831	1	4	4	A0A0S2Z4R1	A0A0S2Z4R1 [190-197]		1	983.556	100	5.15013e-17			200		19.48		Not Found	Not Found	Not Found	Peak Found	High	High	High	0.0002933	0.0001697	2	27.6
	FALSE	High	[K].LASAAYPDPSK.[Q]		0.0382334	0.00242637	1	2	2	A0A0S2Z4R1	A0A0S2Z4R1 [336-346]		0	1119.57	100	5.15013e-17			200		1.04		Not Found	Not Found	Not Found	Peak Found	High	High	High	0.0007897	0.007767	1.33	23.59
	FALSE	High	[K].IDVGEAEPR.[T]		0.00788914	0.000860831	1	2	3	A0A0S2Z4R1	A0A0S2Z4R1 [392-400]		0	985.495	100	5.15013e-17			200		13.85		Not Found	Not Found	Not Found	High	High	High	High	0.0002933	0.0009366	1.5	23.96
	FALSE	High	[K].IFTFAEK.[VMY]		0.0097038	0.00158955	1	4	1	A0A0S2Z4R1	A0A0S2Z4R1 [191-197]		0	855.461	100	5.15013e-17			200		4.16		Not Found	Not Found	Not Found	Peak Found	High	Peak Found	High	0.0005343	0.001242	1.15	36.91
	FALSE	High	[K].IITVEKHPDADSLYVEKIDVGEAEPR.[T]		3.59573e-05	0.000860831	1	2	3	A0A0S2Z4R1	A0A0S2Z4R1 [375-400]		2	2923.5	100	5.15013e-17			200		18.24		Not Found	Not Found	Not Found	High	High	High	High	0.0002933	7.039e-07	3.12	48.83
	FALSE	High	[-].MGDAPSPEEKLHLITR.[N]	1xMet-loss+Acetyl [N-Term]	0.0003017	0.000860831	1	8	3	A0A0S2Z4R1	A0A0S2Z4R1 [1-16]	A0A0S2Z4R1 1xMet-loss+Acetyl [N-Term]	1	1704.89	100	5.15013e-17			200		11.17		Not Found	Not Found	Not Found	High	High	High	High	0.0002933	1.199e-05	1.57	42.91
	FALSE	High	[K].NSEPEEVIPSR.[L]		0.126285	0.00998677	1	2	1	A0A0S2Z4R1	A0A0S2Z4R1 [357-367]		0	1256.61	100	5.15013e-17			200		8.85		Not Found	Not Found	Not Found	Peak Found	Peak Found	High	High	0.003465	0.0398	1.24	27.67
	FALSE	High	[K].NSVEVALNK.[L]		0.00614645	0.000860831	1	2	2	A0A0S2Z4R1	A0A0S2Z4R1 [311-319]		0	973.531	100	5.15013e-17			200		6.56		Not Found	Not Found	Not Found	High	High	Peak Found	High	0.0002933	0.000671	2.59	21.76
	FALSE	High	[R].QVEPLDPPAGSAPGEHVFVK.[G]		0.0117462	0.00158955	1	2	1	A0A0S2Z4R1	A0A0S2Z4R1 [451-470]		0	2074.06	100	5.15013e-17			200		10.94		Not Found	Not Found	Not Found	Peak Found	Peak Found	High	High	0.0005343	0.001597	1.81	46.05
	FALSE	High	[K].SEFVILRDEK.[W]		0.00406097	0.000860831	1	2	2	A0A0S2Z4R1	A0A0S2Z4R1 [273-282]		1	1235.66	100	5.15013e-17			200		18.31		Not Found	Not Found	Not Found	Peak Found	High	High	High	0.0002933	0.0003872	1.98	33.75
	FALSE	High	[R].TVVSGLVQFVPKEELQDR.[L]		0.00225105	0.000860831	1	2	3	A0A0S2Z4R1	A0A0S2Z4R1 [401-418]		1	2044.11	100	5.15013e-17			200		12.85		Not Found	Not Found	Not Found	High	High	High	High	0.0002933	0.0001766	2.34	59.77
	FALSE	High	[K].YLPALGYSK.[R]		0.0798096	0.00450126	1	2	1	A0A0S2Z4R1	A0A0S2Z4R1 [198-206]		0	1011.55	100	5.15013e-17			200		16.32		Not Found	Not Found	Not Found	Peak Found	Peak Found	High	High	0.001436	0.02103	1.07	39.23
FALSE	High	Master Protein	P04279	Semenogelin-1 OS=Homo sapiens OX=9606 GN=SEMG1 PE=1 SV=2	0	7.729	13	4	5	4	462	52.1	9.29	0	4	Pf05474	6406	ENSG00000124233	SEMG1	hsa:6406; P04279; Q53ZV0; Q53ZV1; Q53ZV2; Q6X4I9; Q6Y809; Q6Y822; Q6Y823; Q86U64; Q96QM3	Male infertility	Amyloid fiber formation; Antimicrobial peptides	3	0	5.514	2.46	444749	120106	10734.7	1.30303e+06	2.05468e+06	829530	281916	120106	9893.24	899719	1.5303e+06	545653	Peak Found	Peak Found	Peak Found	High	High	Peak Found	1
	Checked	Confidence	Annotated Sequence	Modifications	Qvality PEP	Qvality q-value	# Protein Groups	# Proteins	# PSMs	Master Protein Accessions	Positions in Master Proteins	Modifications in Master Proteins	# Missed Cleavages	Theo. MH+ [Da]	Abundance Ratio: (Sample) / (Control)	Abundance Ratio Adj. P-Value: (Sample) / (Control)	Abundance Ratio Variability [%]: (Sample) / (Control)	Abundances (Grouped): Control	Abundances (Grouped): Sample	Abundances (Grouped) CV [%]: Control	Abundances (Grouped) CV [%]: Sample	Quan Info	Found in Sample: [S1] F1: Control	Found in Sample: [S2] F2: Control	Found in Sample: [S3] F3: Control	Found in Sample: [S4] F4: Sample	Found in Sample: [S5] F5: Sample	Found in Sample: [S6] F6: Sample	Confidence (by Search Engine): Sequest HT	Percolator q-Value (by Search Engine): Sequest HT	Percolator PEP (by Search Engine): Sequest HT	XCorr (by Search Engine): Sequest HT	Top Apex RT [min]
	FALSE	High	[R].AAVLLEQER.[Q]		0.00156816	0.000860831	1	5	3	Q13435	Q13435 [184-192]		0	1028.57	100	5.15013e-17			200		14.39		Not Found	Not Found	Not Found	High	High	High	High	0.0002933	0.0001087	2.78	26.47
	FALSE	High	[R].AAVLLEQERQQEIAK.[M]		0.00127452	0.000860831	1	4	3	Q13435	Q13435 [184-198]		1	1725.95	26.983	0.000310595	23.68	7.1	192.9		16.35		Not Found	Not Found	Peak Found	High	High	High	High	0.0002933	8.221e-05	2.38	30.38
	FALSE	High	[K].EKKPGDLSDELR.[I]		0.0136267	0.00200264	1	4	3	Q13435	Q13435 [603-614]		1	1386.72	100	5.15013e-17			200		11.28		Not Found	Not Found	Not Found	High	High	High	High	0.0006609	0.001955	1.24	19.54
	FALSE	High	[R].FTVAELK.[Q]		0.0355137	0.00242637	1	3	2	Q13435	Q13435 [460-466]		0	807.461	100	5.15013e-17			200		7.13		Not Found	Not Found	Not Found	Peak Found	High	High	High	0.0007897	0.007031	1.56	34.49
	FALSE	High	[R].GIEKPPFELPDFIKR.[T]		0.00510351	0.000860831	1	3	3	Q13435	Q13435 [516-530]		1	1785.99	100	5.15013e-17			200		20.48		Not Found	Not Found	Not Found	High	High	High	High	0.0002933	0.0005247	2.5	57.96
	FALSE	High	[R].GPPPPPGDENREMDDPSVGPK.[I]		0.0672833	0.00362521	1	5	2	Q13435	Q13435 [248-268]		1	2188	100	5.15013e-17			200		29.16		Not Found	Not Found	Not Found	High	High	Peak Found	High	0.001171	0.0167	1.24	29.62
	FALSE	High	[K].KIEEAMDGSETPQLFTVLPEKR.[T]		5.13429e-06	0.000860831	1	3	3	Q13435	Q13435 [770-791]		2	2518.29	100	5.15013e-17			200		41.77		Not Found	Not Found	Not Found	High	High	High	High	0.0002933	5.236e-08	3.16	54.83
	FALSE	High	[K].KIEEAMDGSETPQLFTVLPEKR.[T]	1xOxidation [M6]	4.33134e-05	0.000860831	1	3	1	Q13435	Q13435 [770-791]		2	2534.28								No Quan Values	Not Found	Not Found	Not Found	Not Found	Not Found	High	High	0.0002933	8.989e-07	1.97
	FALSE	High	[K].KPGDLSDELR.[I]		0.0014175	0.000860831	1	4	3	Q13435	Q13435 [605-614]		0	1129.58	48.677	7.38636e-06	78.61	3.9	196.1	79.77	30.75		Peak Found	Peak Found	Peak Found	High	High	High	High	0.0002933	9.518e-05	1.15	23.51
	FALSE	High	[K].LAEIGAPIQGNREELVER.[L]		0.0121261	0.00158955	1	6	5	Q13435	Q13435 [36-53]		1	1994.07	15.193	0.00614593	68.99	12.9	187.1	62.19	28.33		Not Found	High	High	High	High	High	High	0.0005343	0.001672	2.7	43.65
	FALSE	High	[K].LAQQQAALLMQQEER.[A]		0.000108685	0.000860831	1	6	3	Q13435	Q13435 [149-163]		0	1756.9	100	5.15013e-17			200		17.12		Not Found	Not Found	Not Found	High	High	High	High	0.0002933	3.075e-06	2.52	45.63
	FALSE	High	[K].LAQQQAALLMQQEER.[A]	1xOxidation [M10]	0.0031465	0.000860831	1	6	3	Q13435	Q13435 [149-163]		0	1772.9	100	5.15013e-17			200		25.43		Not Found	Not Found	Not Found	High	High	High	High	0.0002933	0.0002754	1.75	36.07
	FALSE	High	[K].IEEAMDGSETPQLFTVLPEKR.[T]	1xOxidation [M5]	1.02501e-05	0.000860831	1	3	3	Q13435	Q13435 [771-791]		1	2406.19	100	5.15013e-17			200		26.6		Not Found	Not Found	Not Found	High	High	High	High	0.0002933	1.313e-07	3.1	56.01
	FALSE	High	[R].IFEAFK.[L]		0.101047	0.00716008	1	3	2	Q13435	Q13435 [389-394]		0	754.413	100	5.15013e-17			200		9.24		Not Found	Not Found	Not Found	High	Peak Found	High	High	0.002425	0.02913	1	36.2
	FALSE	High	[K].LTIHGDLYYEGKEFETR.[L]		0.000987452	0.000860831	1	4	1	Q13435	Q13435 [584-600]		1	2071.01	100	5.15013e-17			200		55.66		Not Found	Not Found	Not Found	Peak Found	Peak Found	High	High	0.0002933	5.871e-05	1.8	45.51
	FALSE	High	[-].MATEHPEPPKAELQLPPPPPPGHYGAWAAQELQAK.[L]	1xMet-loss+Acetyl [N-Term]	2.68266e-09	0.000860831	1	4	3	Q13435	Q13435 [1-35]	Q13435 1xMet-loss+Acetyl [N-Term]	1	3694.87	100	5.15013e-17			200		26.04		Not Found	Not Found	Not Found	High	High	High	High	0.0002933	2.172e-12	6.08	61.11
	FALSE	High	[R].TGIQEMR.[E]		0.0277068	0.00242637	1	3	1	Q13435	Q13435 [531-537]		0	834.414	100	5.15013e-17			200		2.99		Not Found	Not Found	Not Found	High	Peak Found	Not Found	High	0.0007897	0.005041	1.79	15.93
	FALSE	High	[R].VAAPVGPVGPTPTVLPMGAPVPRPR.[G]		2.49102e-06	0.000860831	1	3	4	Q13435	Q13435 [223-247]		0	2433.38	100	5.15013e-17			200		39.08		Not Found	Not Found	Not Found	High	High	High	High	0.0002933	1.993e-08	3.09	59.54
	FALSE	High	[R].VAAPVGPVGPTPTVLPMGAPVPRPR.[G]	1xOxidation [M17]	0.00155158	0.000860831	1	3	3	Q13435	Q13435 [223-247]		0	2449.37	100	5.15013e-17			200		24.28		Not Found	Not Found	Not Found	High	High	High	High	0.0002933	0.0001073	2.94	55.05
	FALSE	High	[R].VGEPVALSEEER.[L]		0.000878452	0.000860831	1	7	3	Q13435	Q13435 [135-146]		0	1314.65	100	5.15013e-17			200		45.5		Not Found	Not Found	Not Found	High	High	High	High	0.0002933	5.004e-05	1.71	31.85
	FALSE	High	[R].VGEPVALSEEERLK.[L]		7.98138e-08	0.000860831	1	7	3	Q13435	Q13435 [135-148]		1	1555.83	100	5.15013e-17			200		27.23		Not Found	Not Found	Not Found	High	High	High	High	0.0002933	2.019e-10	3.86	35.29
	FALSE	High	[R].VGEPVALSEEERLKLAQQQAALLMQQEER.[A]		0.000226397	0.000860831	1	6	4	Q13435	Q13435 [135-163]		2	3293.72	100	5.15013e-17			200		20.29		Not Found	Not Found	Not Found	High	High	High	High	0.0002933	8.193e-06	3.15	63.47
	FALSE	High	[R].VGEPVALSEEERLKLAQQQAALLMQQEER.[A]	1xOxidation [M24]	0.0146766	0.00200264	1	6	1	Q13435	Q13435 [135-163]		2	3309.71	100	5.15013e-17			200		6.35		Not Found	Not Found	Not Found	Peak Found	High	Not Found	High	0.0006609	0.00216	1.96	58.38
	FALSE	High	[K].VPPPWLIAMQR.[Y]		0.0420326	0.00287715	1	4	3	Q13435	Q13435 [628-638]		0	1307.73	100	5.15013e-17			200		18.24		Not Found	Not Found	Not Found	High	High	High	High	0.000933	0.008817	1.38	63.76
	FALSE	High	[R].YGPPPSYPNLK.[I]		0.00975543	0.00158955	1	4	2	Q13435	Q13435 [639-649]		0	1232.63	100	5.15013e-17			200		25.47		Not Found	Not Found	Not Found	Peak Found	High	High	High	0.0005343	0.001247	1.89	36.92
FALSE	High	Master Protein	A0A024R1K8	Splicing factor 3a, subunit 1, 120kDa, isoform CRA_a OS=Homo sapiens OX=9606 GN=SF3A1 PE=4 SV=1	0	27.927	13	8	14	8	793	88.8	5.22	7.92	8	Pf00240, Pf01805, Pf12230	101139945; 10291	ENSG00000099995; ENSGGOG00000012631; ENSPTRG00000014240	SF3A1	A0A2J8QNM1; A0A6D2XXC0; E9PAW1; G3RA68; ggo:101139945; H2R708; hsa:10291; K7CBX7; Q15459	mRNA processing; mRNA Processing	mRNA Splicing - Major Pathway	3	0	7.758	2.96		45814	151712	3.49001e+06	4.22148e+06	6.27665e+06		45814	139821	2.4098e+06	3.14411e+06	4.12869e+06	Not Found	Peak Found	Peak Found	High	High	High	1
	Checked	Confidence	Annotated Sequence	Modifications	Qvality PEP	Qvality q-value	# Protein Groups	# Proteins	# PSMs	Master Protein Accessions	Positions in Master Proteins	Modifications in Master Proteins	# Missed Cleavages	Theo. MH+ [Da]	Abundance Ratio: (Sample) / (Control)	Abundance Ratio Adj. P-Value: (Sample) / (Control)	Abundance Ratio Variability [%]: (Sample) / (Control)	Abundances (Grouped): Control	Abundances (Grouped): Sample	Abundances (Grouped) CV [%]: Control	Abundances (Grouped) CV [%]: Sample	Quan Info	Found in Sample: [S1] F1: Control	Found in Sample: [S2] F2: Control	Found in Sample: [S3] F3: Control	Found in Sample: [S4] F4: Sample	Found in Sample: [S5] F5: Sample	Found in Sample: [S6] F6: Sample	Confidence (by Search Engine): Sequest HT	Percolator q-Value (by Search Engine): Sequest HT	Percolator PEP (by Search Engine): Sequest HT	XCorr (by Search Engine): Sequest HT	Top Apex RT [min]
	FALSE	High	[R].DGLGSDNIGSR.[M]		0.00877291	0.000860831	1	3	3	Q7Z3D7	Q7Z3D7 [919-929]		0	1090.51	100	5.15013e-17			200		16.73		Not Found	Not Found	Not Found	High	High	High	High	0.0002933	0.00108	1.94	23.66
	FALSE	High	[R].EKYGIPEPPEPK.[R]		0.0116223	0.00158955	1	5	3	Q7Z3D7	Q7Z3D7 [888-899]		1	1383.72	25.423	0.00043344	35.11	7.6	192.4		24.66		Not Found	Not Found	Peak Found	High	High	High	High	0.0005343	0.001572	1.78	33.54
	FALSE	High	[R].ESATADAGYAILEK.[K]		3.69262e-05	0.000860831	1	3	2	Q7Z3D7	Q7Z3D7 [751-764]		0	1438.71	100	5.15013e-17			200		16.25		Not Found	Not Found	Not Found	Peak Found	High	High	High	0.0002933	7.295e-07	2.92	44.43
	FALSE	High	[K].GDPTGAGPEASLEPGADSVSMQAFSR.[A]		1.66302e-05	0.000860831	1	4	2	Q7Z3D7	Q7Z3D7 [538-563]		0	2534.15	100	5.15013e-17			200		23.98		Not Found	Not Found	Not Found	High	Peak Found	High	High	0.0002933	2.503e-07	3.49	60.48
	FALSE	High	[K].GDPTGAGPEASLEPGADSVSMQAFSR.[A]	1xOxidation [M21]	1.00332e-06	0.000860831	1	4	2	Q7Z3D7	Q7Z3D7 [538-563]		0	2550.14	100	5.15013e-17			200		11.9		Not Found	Not Found	Not Found	High	High	Peak Found	High	0.0002933	5.911e-09	2.54	53.95
	FALSE	High	[R].GFAFVEFSHLQDATR.[W]		7.73326e-05	0.000860831	1	4	2	Q7Z3D7	Q7Z3D7 [237-251]		0	1724.84	100	5.15013e-17			200		41.79		Not Found	Not Found	Not Found	High	Peak Found	High	High	0.0002933	1.957e-06	2.31	60.04
	FALSE	High	[R].GGGESLQEASPR.[L]		0.100021	0.00716008	1	1	1	Q7Z3D7	Q7Z3D7 [21-32]		0	1187.57	100	5.15013e-17			200		12.78		Not Found	Not Found	Not Found	Peak Found	High	Peak Found	High	0.002425	0.02871	0.99	16.76
	FALSE	High	[K].GPGITGTKGDPTGAGPEASLEPGADSVSMQAFSR.[A]		0.000725425	0.000860831	1	4	2	Q7Z3D7	Q7Z3D7 [530-563]		1	3245.54	100	5.15013e-17			200				Not Found	Not Found	Not Found	High	Not Found	High	High	0.0002933	3.885e-05	1.79	56.86
	FALSE	High	[K].GPGITGTKGDPTGAGPEASLEPGADSVSMQAFSR.[A]	1xOxidation [M29]	0.00831932	0.000860831	1	4	1	Q7Z3D7	Q7Z3D7 [530-563]		1	3261.53	100	5.15013e-17			200		13.35		Not Found	Not Found	Not Found	High	Peak Found	Peak Found	High	0.0002933	0.001009	1	51.61
	FALSE	High	[R].GSSYGVTSTESYKETLHK.[T]		0.0645448	0.00317911	1	3	1	Q7Z3D7	Q7Z3D7 [968-985]		1	1973.95	100	5.15013e-17			200		10.99		Not Found	Not Found	Not Found	Peak Found	High	Peak Found	High	0.001031	0.01583	1.14	25.74
	FALSE	High	[R].KKQGIVTPIEAQTR.[V]		0.0916927	0.00686998	1	3	4	Q7Z3D7	Q7Z3D7 [945-958]		2	1568.91	100	5.15013e-17			200		13.67		Not Found	Not Found	Not Found	High	High	High	High	0.00219	0.0255	1.24	18.42
	FALSE	High	[R].KYGGISTASVDFEQPTR.[D]		3.9988e-06	0.000860831	1	3	3	Q7Z3D7	Q7Z3D7 [902-918]		1	1855.92								No Quan Values	Not Found	Not Found	Not Found	Not Found	High	High	High	0.0002933	3.746e-08	2.17
	FALSE	High	[R].LDQQTLPLGGR.[E]		0.00489111	0.000860831	1	4	4	Q7Z3D7	Q7Z3D7 [318-328]		0	1197.66	20.401	0.0014298	1.98	9.3	190.7		14.62		Not Found	Not Found	High	High	High	High	High	0.0002933	0.0004965	1.32	36.7
	FALSE	High	[K].INEDWLCNK.[C]	1xCarbamidomethyl [C7]	0.00980735	0.00158955	1	4	1	Q7Z3D7	Q7Z3D7 [278-286]		0	1191.55								No Quan Values	Not Found	Not Found	Not Found	Not Found	Not Found	High	High	0.0005343	0.001259	1.97
	FALSE	High	[R].MLPQAATEDDIRGQLQSHGVQAR.[E]	1xOxidation [M1]	0.0612728	0.00317911	1	3	2	Q7Z3D7	Q7Z3D7 [200-222]		1	2537.25	100	5.15013e-17			200		17.37		Not Found	Not Found	Not Found	High	Peak Found	High	High	0.001031	0.01469	1.36	44.5
	FALSE	High	[R].NLNPHSTMDSILGALAPYAVLSSSNVR.[V]		0.0138452	0.00200264	1	4	1	Q7Z3D7	Q7Z3D7 [371-397]		0	2827.44	9.492	0.0463321	34.47	17.5	182.5	31.25	19.41		Peak Found	Not Found	Peak Found	Peak Found	High	Peak Found	High	0.0006609	0.001988	1.01	78.16
	FALSE	High	[K].QGIVTPIEAQTR.[V]		1.88942e-05	0.000860831	1	3	3	Q7Z3D7	Q7Z3D7 [947-958]		0	1312.72	100	5.15013e-17			200		27.72		Not Found	Not Found	Not Found	High	High	High	High	0.0002933	2.967e-07	2.39	35.41
	FALSE	High	[K].YGGISTASVDFEQPTR.[D]		0.00100333	0.000860831	1	3	1	Q7Z3D7	Q7Z3D7 [903-918]		0	1727.82	19.717	0.00169969	24.12	9.7	190.3	22.8	5.39		Peak Found	Peak Found	Not Found	Peak Found	Peak Found	High	High	0.0002933	5.965e-05	1.83	49.7
FALSE	High	Master Protein	Q05DF2	SF3A2 protein (Fragment) OS=Homo sapiens OX=9606 GN=SF3A2 PE=2 SV=1	0	3.97	6	2	3	2	481	51.4	10.11	0	2	Pf12874, Pf16835	8175		SF3A2	hsa:8175; Q05DF2	mRNA processing		1	0	2.028	1.02		94553.6	152899	239564	455655	744487		94553.6	140914	165415	339367	489713	Not Found	Peak Found	Peak Found	Peak Found	High	High	1
	Checked	Confidence	Annotated Sequence	Modifications	Qvality PEP	Qvality q-value	# Protein Groups	# Proteins	# PSMs	Master Protein Accessions	Positions in Master Proteins	Modifications in Master Proteins	# Missed Cleavages	Theo. MH+ [Da]	Abundance Ratio: (Sample) / (Control)	Abundance Ratio Adj. P-Value: (Sample) / (Control)	Abundance Ratio Variability [%]: (Sample) / (Control)	Abundances (Grouped): Control	Abundances (Grouped): Sample	Abundances (Grouped) CV [%]: Control	Abundances (Grouped) CV [%]: Sample	Quan Info	Found in Sample: [S1] F1: Control	Found in Sample: [S2] F2: Control	Found in Sample: [S3] F3: Control	Found in Sample: [S4] F4: Sample	Found in Sample: [S5] F5: Sample	Found in Sample: [S6] F6: Sample	Confidence (by Search Engine): Sequest HT	Percolator q-Value (by Search Engine): Sequest HT	Percolator PEP (by Search Engine): Sequest HT	XCorr (by Search Engine): Sequest HT	Top Apex RT [min]
	FALSE	High	[K].SSQSVLHR.[S]		0.0581615	0.00317911	1	1	14	A0A5C2GRU1	A0A5C2GRU1 [25-32]		0	913.485	16.589	0.00403387	16.79	11.4	188.6		12.83		Not Found	Not Found	Peak Found	High	High	High	High	0.001031	0.01367	1.26	15.36
FALSE	High	Master Protein	O75533	Splicing factor 3B subunit 1 OS=Homo sapiens OX=9606 GN=SF3B1 PE=1 SV=3	0	138.167	38	32	71	32	1304	145.7	7.09	90.16	32	Pf08920	23451	ENSG00000115524	SF3B1	E9PCH3; hsa:23451; O75533	mRNA processing; 10q11.21q11.23 copy number variation syndrome	B-WICH complex positively regulates rRNA expression; mRNA Splicing - Major Pathway; mRNA Splicing - Minor Pathway	5	0	11.203	3.49	7.34505e+06	4.68909e+06	5.62525e+06	3.33563e+07	3.94144e+07	5.40143e+07	4.65586e+06	4.68909e+06	5.18432e+06	2.3032e+07	2.93554e+07	3.55299e+07	Peak Found	Peak Found	High	High	High	High	1
	Checked	Confidence	Annotated Sequence	Modifications	Qvality PEP	Qvality q-value	# Protein Groups	# Proteins	# PSMs	Master Protein Accessions	Positions in Master Proteins	Modifications in Master Proteins	# Missed Cleavages	Theo. MH+ [Da]	Abundance Ratio: (Sample) / (Control)	Abundance Ratio Adj. P-Value: (Sample) / (Control)	Abundance Ratio Variability [%]: (Sample) / (Control)	Abundances (Grouped): Control	Abundances (Grouped): Sample	Abundances (Grouped) CV [%]: Control	Abundances (Grouped) CV [%]: Sample	Quan Info	Found in Sample: [S1] F1: Control	Found in Sample: [S2] F2: Control	Found in Sample: [S3] F3: Control	Found in Sample: [S4] F4: Sample	Found in Sample: [S5] F5: Sample	Found in Sample: [S6] F6: Sample	Confidence (by Search Engine): Sequest HT	Percolator q-Value (by Search Engine): Sequest HT	Percolator PEP (by Search Engine): Sequest HT	XCorr (by Search Engine): Sequest HT	Top Apex RT [min]
	FALSE	High	[R].AVTIFIR.[G]		0.0746284	0.00408165	1	14	1	B4DZT5	B4DZT5 [348-354]		0	819.509	5.106	0.311737	50.15	32.8	167.2	40.32	8.42		Peak Found	Peak Found	Peak Found	Peak Found	Peak Found	High	High	0.001314	0.01925	1.36	42.01
	FALSE	High	[R].DVDFELIKVEGK.[V]		2.19279e-05	0.000860831	1	13	3	B4DZT5	B4DZT5 [169-180]		1	1391.74	100	5.15013e-17			200		4.39		Not Found	Not Found	Not Found	High	High	High	High	0.0002933	3.638e-07	2.21	54.53
	FALSE	High	[R].FSELTAEK.[L]		0.0157236	0.00200264	1	13	2	B4DZT5	B4DZT5 [311-318]		0	924.467	100	5.15013e-17			200		9.65		Not Found	Not Found	Not Found	High	Peak Found	High	High	0.0006609	0.002365	2.03	20.96
	FALSE	High	[R].IADGYEQAAR.[V]		0.0364625	0.00242637	1	11	3	B4DZT5	B4DZT5 [99-108]		0	1093.53	17.782	0.00288292	22.69	10.6	189.4	25.1	12.07		Peak Found	Peak Found	High	High	Peak Found	High	High	0.0007897	0.007296	1.5	18.7
	FALSE	High	[K].LGFAGLVQEISFGTTK.[D]		1.89928e-06	0.000860831	1	13	3	B4DZT5	B4DZT5 [319-334]		0	1667.9	100	5.15013e-17			200		14.88		Not Found	Not Found	Not Found	High	High	High	High	0.0002933	1.382e-08	2.73	73.51
	FALSE	High	[R].LMGLEALK.[GS]		0.0638772	0.00317911	1	8	1	B4DZT5	B4DZT5 [28-35]		0	874.507	100	5.15013e-17			200		17.56		Not Found	Not Found	Not Found	Peak Found	High	Peak Found	High	0.001031	0.01556	1.53	47.83
	FALSE	High	[R].SLHDALCVIR.[N]	1xCarbamidomethyl [C7]	0.0513068	0.00317911	1	13	1	B4DZT5	B4DZT5 [367-376]		0	1183.63	100	5.15013e-17			200		60.34		Not Found	Not Found	Not Found	Peak Found	High	Not Found	High	0.001031	0.01156	1.27	38.16
	FALSE	High	[R].VAIEHLDKISDSVLVDIKDTEPLIQTAK.[T]		0.00385077	0.000860831	1	8	2	B4DZT5	B4DZT5 [109-136]		2	3090.69								No Quan Values	Not Found	Not Found	Not Found	Not Found	Not Found	High	High	0.0002933	0.0003615	1.97
	FALSE	High	[R].WVGGPEIELIAIATGGR.[I]		0.000106965	0.000860831	1	13	3	B4DZT5	B4DZT5 [290-306]		0	1738.95	14.986	0.00652467	14.92	12.5	187.5	9.33	16.59		Peak Found	Peak Found	Not Found	High	High	High	High	0.0002933	3.003e-06	1.91	78.5
FALSE	High	Master Protein	Q13435	Splicing factor 3B subunit 2 OS=Homo sapiens OX=9606 GN=SF3B2 PE=1 SV=2	0	112.151	28	21	67	21	895	100.2	5.67	97.92	21	Pf02037, Pf04037, Pf04046	10992	ENSG00000087365	SF3B2	A8K485; B4DT19; hsa:10992; Q13435; Q7L4T5; Q7Z627; Q969K1; Q96CM6; Q9BWD2	mRNA processing	mRNA Splicing - Major Pathway; mRNA Splicing - Minor Pathway	3	0	25.092	4.65	54657.3	236762	713232	2.97578e+07	3.39799e+07	4.16448e+07	34646	236762	657327	2.05473e+07	2.53078e+07	2.73933e+07	Peak Found	High	High	High	High	High	1	Met-loss+Acetyl [N-Term]
	Checked	Confidence	Annotated Sequence	Modifications	Qvality PEP	Qvality q-value	# Protein Groups	# Proteins	# PSMs	Master Protein Accessions	Positions in Master Proteins	Modifications in Master Proteins	# Missed Cleavages	Theo. MH+ [Da]	Abundance Ratio: (Sample) / (Control)	Abundance Ratio Adj. P-Value: (Sample) / (Control)	Abundance Ratio Variability [%]: (Sample) / (Control)	Abundances (Grouped): Control	Abundances (Grouped): Sample	Abundances (Grouped) CV [%]: Control	Abundances (Grouped) CV [%]: Sample	Quan Info	Found in Sample: [S1] F1: Control	Found in Sample: [S2] F2: Control	Found in Sample: [S3] F3: Control	Found in Sample: [S4] F4: Sample	Found in Sample: [S5] F5: Sample	Found in Sample: [S6] F6: Sample	Confidence (by Search Engine): Sequest HT	Percolator q-Value (by Search Engine): Sequest HT	Percolator PEP (by Search Engine): Sequest HT	XCorr (by Search Engine): Sequest HT	Top Apex RT [min]
	FALSE	High	[RK].SLTSDDTAVYYCAR.[DEA]	1xCarbamidomethyl [C12]	5.71109e-05	0.000860831	1	11	3	A0A7S5EUY5	A0A7S5EUY5 [85-98]		0	1621.72	12.841	0.0131978	7.56	14.4	185.6		9.93		Peak Found	Not Found	Not Found	High	High	High	High	0.0002933	1.303e-06	2.74	39.52
FALSE	High	Master Protein	Q15393	Splicing factor 3B subunit 3 OS=Homo sapiens OX=9606 GN=SF3B3 PE=1 SV=4	0	177.884	34	35	113	35	1217	135.5	5.26	155.96	35	Pf03178, Pf10433	23450	ENSG00000189091	SF3B3	hsa:23450; Q15393; Q6NTI8; Q96GC0; Q9BPY2; Q9UFX7; Q9UJ29	mRNA processing	mRNA Splicing - Major Pathway; mRNA Splicing - Minor Pathway	3	0	5.605	2.49	1.76618e+06	6.30621e+06	1.05668e+07	5.00478e+07	5.79229e+07	8.08715e+07	1.11954e+06	6.30621e+06	9.73856e+06	3.45572e+07	4.31403e+07	5.31961e+07	High	High	High	High	High	High	1
	Checked	Confidence	Annotated Sequence	Modifications	Qvality PEP	Qvality q-value	# Protein Groups	# Proteins	# PSMs	Master Protein Accessions	Positions in Master Proteins	Modifications in Master Proteins	# Missed Cleavages	Theo. MH+ [Da]	Abundance Ratio: (Sample) / (Control)	Abundance Ratio Adj. P-Value: (Sample) / (Control)	Abundance Ratio Variability [%]: (Sample) / (Control)	Abundances (Grouped): Control	Abundances (Grouped): Sample	Abundances (Grouped) CV [%]: Control	Abundances (Grouped) CV [%]: Sample	Quan Info	Found in Sample: [S1] F1: Control	Found in Sample: [S2] F2: Control	Found in Sample: [S3] F3: Control	Found in Sample: [S4] F4: Sample	Found in Sample: [S5] F5: Sample	Found in Sample: [S6] F6: Sample	Confidence (by Search Engine): Sequest HT	Percolator q-Value (by Search Engine): Sequest HT	Percolator PEP (by Search Engine): Sequest HT	XCorr (by Search Engine): Sequest HT	Top Apex RT [min]
	FALSE	High	[R].DAPWNNQPDAAWNSQFEGPWNSQHEQPPWGGGQR.[E]		0.0355137	0.00242637	1	3	2	Q8IWX8	Q8IWX8 [477-510]		0	3888.69	100	5.15013e-17			200		45.98		Not Found	Not Found	Not Found	High	High	Peak Found	High	0.0007897	0.007055	1.2	68.81
	FALSE	High	[R].ELLAALQK.[V]		0.0115608	0.00158955	1	2	1	Q8IWX8	Q8IWX8 [232-239]		0	885.54	6.512	0.16551	58.13	29.9	170.1	57.98	43.69		Not Found	Peak Found	Peak Found	High	Peak Found	Peak Found	High	0.0005343	0.001568	1.22	37.87
	FALSE	High	[K].EQGIQDPIKGGDVR.[D]		0.00337162	0.000860831	1	5	1	Q8IWX8	Q8IWX8 [864-877]		1	1511.78	9.339	0.0489733	91.56	19.3	180.7	73.74	52.8		Peak Found	Peak Found	Peak Found	Peak Found	Peak Found	High	High	0.0002933	0.0003012	1.76	27.49
	FALSE	High	[K].GVGVALDDPYENYR.[R]		0.0230233	0.00200264	1	5	1	Q8IWX8	Q8IWX8 [885-898]		0	1567.74								No Quan Values	Not Found	Not Found	Not Found	Not Found	Not Found	High	High	0.0006609	0.003946	1.49
	FALSE	High	[K].GVGVALDDPYENYRR.[N]		0.0100711	0.00158955	1	5	5	Q8IWX8	Q8IWX8 [885-899]		1	1723.84	21.843	0.00100015	90.58	8.8	191.2	77.58	50.48		Peak Found	Peak Found	High	High	High	High	High	0.0005343	0.001297	1.97	42.53
	FALSE	High	[K].LALEQQQLICK.[Q]	1xCarbamidomethyl [C10]	0.000138805	0.000860831	1	2	3	Q8IWX8	Q8IWX8 [60-70]		0	1343.74	100	5.15013e-17			200		45.71		Not Found	Not Found	Not Found	High	High	High	High	0.0002933	4.249e-06	1.84	42.28
	FALSE	High	[K].LEDHEYKPLDPK.[D]		0.000363413	0.000860831	1	5	4	Q8IWX8	Q8IWX8 [661-672]		0	1483.74	6.95	0.136143	124.16	25.2	174.8		156.21		Not Found	Peak Found	Not Found	High	High	High	High	0.0002933	1.536e-05	2.57	18.84
	FALSE	High	[R].LGEENKGHQMLVK.[M]	1xOxidation [M10]	0.0107332	0.00158955	1	5	1	Q8IWX8	Q8IWX8 [839-851]		1	1498.77	26.053	0.000378598	82.83	4.7	195.3	48.62	30.1		Peak Found	Peak Found	Peak Found	Peak Found	High	Peak Found	High	0.0005343	0.001418	2.18	12.37
	FALSE	High	[R].LLAAVEAFYSPPSHDRPR.[N]		0.00028305	0.000860831	1	5	4	Q8IWX8	Q8IWX8 [686-703]		0	2026.05	7.718	0.0971343	67.96	21.1	178.9	65.39	35.49		Not Found	Peak Found	High	High	High	High	High	0.0002933	1.101e-05	1.81	48.63
	FALSE	High	[R].LLQLWEK.[N]		0.0141419	0.00200264	1	2	3	Q8IWX8	Q8IWX8 [263-269]		0	929.545	6.328	0.179409	22.69	27.3	172.7		26.64		Not Found	Not Found	Peak Found	High	High	High	High	0.0006609	0.00205	1.93	48.9
	FALSE	High	[R].ITADGAHFELR.[L]		0.000544377	0.000860831	1	2	2	Q8IWX8	Q8IWX8 [201-211]		0	1229.63	11.634	0.0202583	59.29	13	187	61.62	36.11		Not Found	Peak Found	Peak Found	Peak Found	High	High	High	0.0002933	2.639e-05	2.06	33.83
	FALSE	High	[R].NSEGWEQNGLYEFFR.[A]		3.18176e-05	0.000860831	1	5	3	Q8IWX8	Q8IWX8 [704-718]		0	1875.83	100	5.15013e-17			200		33.32		Not Found	Not Found	Not Found	High	High	High	High	0.0002933	5.956e-07	2.47	69.21
	FALSE	High	[R].QEQVTAAVAHAVEQQMQK.[L]		0.00801581	0.000860831	1	2	2	Q8IWX8	Q8IWX8 [128-145]		0	1995.99	100	5.15013e-17			200		21.2		Not Found	Not Found	Not Found	Peak Found	High	High	High	0.0002933	0.0009576	1.5	53.01
	FALSE	High	[R].QGPPHINHDDPSLVPNVPYFDLPAGLMAPLVK.[L]		0.00397554	0.000860831	1	5	1	Q8IWX8	Q8IWX8 [629-660]		0	3448.77	100	5.15013e-17			200		51.2		Not Found	Not Found	Not Found	Peak Found	High	Peak Found	High	0.0002933	0.0003772	2.31	75.31
	FALSE	High	[K].VVVPIYCTSFLAVEEDKQQK.[I]	1xCarbamidomethyl [C7]	5.2151e-09	0.000860831	1	2	2	Q8IWX8	Q8IWX8 [240-259]		1	2353.21	100	5.15013e-17			200		40.99		Not Found	Not Found	Not Found	Peak Found	High	High	High	0.0002933	5.263e-12	3.38	61.11
FALSE	High	Master Protein	Q12872	Splicing factor, suppressor of white-apricot homolog OS=Homo sapiens OX=9606 GN=SFSWAP PE=1 SV=3	0	6.669	4	3	5	3	951	104.8	8.05	3.64	3	Pf01805, Pf09750	6433	ENSG00000061936	SFSWAP	B2RN45; B7ZM97; F5H6B8; hsa:6433; Q12872; Q6PJF7	mRNA processing		1	0	2.563	1.36		145101	85610.4	322308	969017	1.2198e+06		145101	78900	222549	721713	802369	Not Found	Peak Found	Peak Found	Peak Found	High	High	1
	Checked	Confidence	Annotated Sequence	Modifications	Qvality PEP	Qvality q-value	# Protein Groups	# Proteins	# PSMs	Master Protein Accessions	Positions in Master Proteins	Modifications in Master Proteins	# Missed Cleavages	Theo. MH+ [Da]	Abundance Ratio: (Sample) / (Control)	Abundance Ratio Adj. P-Value: (Sample) / (Control)	Abundance Ratio Variability [%]: (Sample) / (Control)	Abundances (Grouped): Control	Abundances (Grouped): Sample	Abundances (Grouped) CV [%]: Control	Abundances (Grouped) CV [%]: Sample	Quan Info	Found in Sample: [S1] F1: Control	Found in Sample: [S2] F2: Control	Found in Sample: [S3] F3: Control	Found in Sample: [S4] F4: Sample	Found in Sample: [S5] F5: Sample	Found in Sample: [S6] F6: Sample	Confidence (by Search Engine): Sequest HT	Percolator q-Value (by Search Engine): Sequest HT	Percolator PEP (by Search Engine): Sequest HT	XCorr (by Search Engine): Sequest HT	Top Apex RT [min]
	FALSE	High	[K].AAGLATMISTMRPDIDNMDEYVR.[N]		0.0114996	0.00158955	1	2	2	O75533	O75533 [603-625]		0	2570.2	10.45	0.0315949	32.19	17.5	182.5		60.3		Not Found	Not Found	Peak Found	High	Peak Found	High	High	0.0005343	0.001555	1.15	69.2
	FALSE	High	[K].AIGPHDVLATLLNNLK.[V]		1.44811e-06	0.000860831	1	2	2	O75533	O75533 [1087-1102]		0	1688.97	17.728	0.00292101	27.37	10.7	189.3		20.51		Not Found	Not Found	Peak Found	Peak Found	High	High	High	0.0002933	9.657e-09	1.91	74.21
	FALSE	High	[K].AIVNVIGMHK.[M]		0.00365144	0.000860831	1	1	3	O75533	O75533 [999-1008]		0	1081.62	17.364	0.00322755	52.49	12.1	187.9	52.07	38.66		Not Found	Peak Found	Peak Found	High	High	High	High	0.0002933	0.0003354	1.85	32.56
	FALSE	High	[K].AIVNVIGMHK.[M]	1xOxidation [M8]	0.00401803	0.000860831	1	1	3	O75533	O75533 [999-1008]		0	1097.61	100	5.15013e-17			200		33.51		Not Found	Not Found	Not Found	High	High	High	High	0.0002933	0.0003803	1.35	23.95
	FALSE	High	[R].ATVNTFGYIAK.[A]		0.00174408	0.000860831	1	2	3	O75533	O75533 [1076-1086]		0	1184.63	100	5.15013e-17			200		29.79		Not Found	Not Found	Not Found	High	High	High	High	0.0002933	0.0001252	2.39	40.19
	FALSE	High	[R].DTPGHGSGWAETPR.[T]		0.00159337	0.000860831	1	5	3	O75533	O75533 [302-315]		0	1467.66	100	5.15013e-17			200		21.64		Not Found	Not Found	Not Found	High	High	High	High	0.0002933	0.0001112	1.64	22.25
	FALSE	High	[R].EFGAGPLFNQILPLLMSPTLEDQER.[H]		0.0101246	0.00158955	1	2	1	O75533	O75533 [525-549]		0	2815.43	100	5.15013e-17			200		43.09		Not Found	Not Found	Not Found	Peak Found	High	Peak Found	High	0.0005343	0.001316	1.19	91.61
	FALSE	High	[R].EVMLILIR.[E]		0.0231455	0.00200264	1	2	2	O75533	O75533 [768-775]		0	986.607	100	5.15013e-17			200		39.76		Not Found	Not Found	Not Found	Peak Found	High	High	High	0.0006609	0.003962	1.86	61.79
	FALSE	High	[R].EVMLILIR.[E]	1xOxidation [M3]	0.0188273	0.00200264	1	2	1	O75533	O75533 [768-775]		0	1002.6	100	5.15013e-17			200		21.49		Not Found	Not Found	Not Found	Peak Found	High	Peak Found	High	0.0006609	0.002998	1.43	55.02
	FALSE	High	[R].GGDSIGETPTPGASK.[R]		0.0823156	0.00450126	1	5	2	O75533	O75533 [319-333]		0	1373.65	17.903	0.00279211	23.59	11.7	188.3	15.44	20.52		Not Found	Peak Found	Peak Found	High	High	Peak Found	High	0.001436	0.02197	0.54	21.05
	FALSE	High	[K].KLSSWDQAETPGHTPSLR.[W]		0.0093499	0.00158955	1	5	3	O75533	O75533 [214-231]		1	2010	100	5.15013e-17			200		21.7		Not Found	Not Found	Not Found	High	High	High	High	0.0005343	0.001175	1.37	33.9
	FALSE	High	[R].KLTATPTPLGGMTGFHMQTEDR.[T]		0.00391266	0.000860831	1	5	2	O75533	O75533 [430-451]		1	2389.16	0.753	0.750745	108.06	82.2	117.8	111.61	72.7		Peak Found	Peak Found	Peak Found	High	Peak Found	High	High	0.0002933	0.0003674	1.35	47.82
	FALSE	High	[K].KPGYHAPVALLNDIPQSTEQYDPFAEHRPPK.[I]		2.10145e-05	0.000860831	1	8	1	O75533	O75533 [81-111]		0	3515.77								No Quan Values	Not Found	Not Found	Not Found	Not Found	Not Found	High	High	0.0002933	3.421e-07	3.44
	FALSE	High	[K].LLVDVDESTLSPEEQKER.[K]		3.32004e-05	0.000860831	1	2	2	O75533	O75533 [478-495]		1	2087.05	100	5.15013e-17			200				Not Found	Not Found	Not Found	Not Found	High	High	High	0.0002933	6.321e-07	2.49	47.48
	FALSE	High	[R].IVDDLKDEAEQYRK.[M]		4.06357e-05	0.000860831	1	1	5	O75533	O75533 [853-866]		2	1721.87	11.816	0.0189826	28.44	15.6	184.4		34.48		Not Found	Not Found	High	High	High	High	High	0.0002933	8.274e-07	2.89	31.8
	FALSE	High	[K].IWDPTPSHTPAGAATPGRGDTPGHATPGHGGATSSAR.[K]		0.124392	0.00998677	1	5	1	O75533	O75533 [253-289]		1	3546.69	100	5.15013e-17			200		42.69		Not Found	Not Found	Not Found	Peak Found	Peak Found	High	High	0.003332	0.03878	1.78	27.18
	FALSE	High	[R].IYNDDKNTYIR.[Y]		0.0757946	0.00408165	1	2	1	O75533	O75533 [1287-1297]		1	1414.7								No Quan Values	Not Found	Not Found	Not Found	Not Found	High	Not Found	High	0.001314	0.01959	1.6
	FALSE	High	[K].IYNSIYIGSQDALIAHYPR.[I]		2.01256e-11	0.000860831	1	2	3	O75533	O75533 [1268-1286]		0	2194.13	100	5.15013e-17			200		36.94		Not Found	Not Found	Not Found	High	High	High	High	0.0002933	3.173e-15	5.61	58.74
	FALSE	High	[R].NRPLSDEELDAMFPEGYK.[V]	1xOxidation [M12]	0.00410436	0.000860831	1	5	2	O75533	O75533 [396-413]		0	2126.97	100	5.15013e-17			200		25.54		Not Found	Not Found	Not Found	Peak Found	High	High	High	0.0002933	0.0003919	2.08	48.34
	FALSE	High	[K].NRWDETPKTER.[D]		0.0593872	0.00317911	1	5	1	O75533	O75533 [291-301]		2	1431.7	100	5.15013e-17			200		23.52		Not Found	Not Found	Not Found	Peak Found	Not Found	High	High	0.001031	0.01412	1.73	14.04
	FALSE	High	[R].QLVDTTVELANK.[V]		4.19532e-05	0.000860831	1	1	2	O75533	O75533 [832-843]		0	1330.72	11.298	0.0229226	26.39	16.3	183.7		20.34		Not Found	Not Found	Peak Found	High	Peak Found	High	High	0.0002933	8.606e-07	2.58	42.02
	FALSE	High	[R].RWDQTADQTPGATPK.[K]		0.0609545	0.00317911	1	5	2	O75533	O75533 [199-213]		1	1671.81	100	5.15013e-17			200		25.93		Not Found	Not Found	Not Found	High	High	Peak Found	High	0.001031	0.01465	1.15	22.4
	FALSE	High	[R].SLVEIIEHGLVDEQQKVR.[T]		1.25442e-06	0.000860831	1	2	2	O75533	O75533 [685-702]		1	2092.14	100	5.15013e-17			200		29.53		Not Found	Not Found	Not Found	Peak Found	High	High	High	0.0002933	7.97e-09	3.71	63.85
	FALSE	High	[K].SRWDETPASQMGGSTPVLTPGK.[T]		0.000869161	0.000860831	1	5	1	O75533	O75533 [336-357]		1	2302.11	100	5.15013e-17			200		40.78		Not Found	Not Found	Not Found	Not Found	Peak Found	High	High	0.0002933	4.929e-05	2.16	47.76
	FALSE	High	[K].SRWDETPASQMGGSTPVLTPGK.[T]	1xOxidation [M11]	0.00232401	0.000860831	1	5	3	O75533	O75533 [336-357]		1	2318.11	100	5.15013e-17			200		24.37		Not Found	Not Found	Not Found	High	High	High	High	0.0002933	0.0001842	2.32	39.63
	FALSE	High	[K].SVNDQPSGNLPFLKPDDIQYFDK.[L]		0.00253032	0.000860831	1	5	1	O75533	O75533 [455-477]		0	2637.28	6.306	0.180664	78.27	27.4	172.6	68.45	6.57		Not Found	Peak Found	Peak Found	Not Found	High	Peak Found	High	0.0002933	0.0002057	2.05	66.08
	FALSE	High	[R].TDRGGDSIGETPTPGASKR.[K]		0.0413747	0.00287715	1	5	1	O75533	O75533 [316-334]		2	1901.93	16.78	0.00382079	28.62	11.2	188.8		24.88		Not Found	Not Found	Peak Found	Peak Found	High	Peak Found	High	0.000933	0.00867	1.45	14.54
	FALSE	High	[K].TEILPPFFK.[H]		0.0357015	0.00242637	1	1	3	O75533	O75533 [808-816]		0	1091.61	26.807	0.000321891	37.16	7.2	192.8		35.1		Not Found	Not Found	Peak Found	High	High	High	High	0.0007897	0.007085	2.1	62.95
	FALSE	High	[K].VGAAEIISR.[I]		0.000261351	0.000860831	1	1	4	O75533	O75533 [844-852]		0	915.526	2.559	0.803178	17.28	52	148	23.45	16.44		Peak Found	Peak Found	High	High	High	High	High	0.0002933	9.903e-06	2.58	27.79
	FALSE	High	[R].VKPYLPQICGTVLWR.[L]	1xCarbamidomethyl [C9]	0.126921	0.00998677	1	1	1	O75533	O75533 [925-939]		0	1830.01								No Quan Values	Not Found	Not Found	Not Found	Not Found	Not Found	High	High	0.003465	0.0399	0.99
	FALSE	High	[K].VLPPPAGYVPIR.[T]		0.0370436	0.00242637	1	5	1	O75533	O75533 [414-425]		0	1278.76	15.064	0.00638666	3.79	12.5	187.5		10.28		Not Found	Not Found	Peak Found	Peak Found	High	Peak Found	High	0.0007897	0.007461	1.42	51.25
	FALSE	High	[K].VQENCIDLVGR.[I]	1xCarbamidomethyl [C5]	0.00532511	0.000860831	1	2	1	O75533	O75533 [1031-1041]		0	1302.65	100	5.15013e-17			200		31.5		Not Found	Not Found	Not Found	Peak Found	High	Peak Found	High	0.0002933	0.0005541	2.15	36.8
	FALSE	High	[K].VRQQAADLISR.[T]		0.0100178	0.00158955	1	1	2	O75533	O75533 [947-957]		1	1256.71	100	5.15013e-17			200		13.47		Not Found	Not Found	Not Found	Peak Found	High	High	High	0.0005343	0.001288	1.63	20.28
	FALSE	High	[K].VVNGAAASQPPSK.[R]		0.0781797	0.00408165	1	5	1	O75533	O75533 [183-195]		0	1225.65	100	5.15013e-17			200		31.88		Not Found	Not Found	Not Found	High	Peak Found	Peak Found	High	0.001314	0.02048	0.79	12.85
	FALSE	High	[R].WDQTADQTPGATPK.[K]		0.000141789	0.000860831	1	5	3	O75533	O75533 [200-213]		0	1515.71	100	5.15013e-17			200		20.65		Not Found	Not Found	Not Found	High	High	High	High	0.0002933	4.395e-06	2.05	25.59
FALSE	High	Master Protein	P05141	ADP/ATP translocase 2 OS=Homo sapiens OX=9606 GN=SLC25A5 PE=1 SV=7	0	43.79	30	11	38	4	298	32.8	9.69	52.97	11	Pf00153	292	ENSG00000005022	SLC25A5	B2RCV1; hsa:292; O43350; P05141	Electron transport chain: OXPHOS system in mitochondria; Alzheimer's disease and miRNA effects; Alzheimer's disease	Transport of nucleosides and free purine and pyrimidine bases across the plasma membrane; Mitochondrial protein degradation; Vpr-mediated induction of apoptosis by mitochondrial outer membrane permeabilization	6	7	3.196	1.68	7.90666e+06	7.09487e+06	7.66872e+06	2.24512e+07	2.68338e+07	3.1149e+07	5.01185e+06	7.09487e+06	7.06762e+06	1.55022e+07	1.99855e+07	2.04893e+07	High	High	High	High	High	High	1	Met-loss+Acetyl [N-Term]
	Checked	Confidence	Annotated Sequence	Modifications	Qvality PEP	Qvality q-value	# Protein Groups	# Proteins	# PSMs	Master Protein Accessions	Positions in Master Proteins	Modifications in Master Proteins	# Missed Cleavages	Theo. MH+ [Da]	Abundance Ratio: (Sample) / (Control)	Abundance Ratio Adj. P-Value: (Sample) / (Control)	Abundance Ratio Variability [%]: (Sample) / (Control)	Abundances (Grouped): Control	Abundances (Grouped): Sample	Abundances (Grouped) CV [%]: Control	Abundances (Grouped) CV [%]: Sample	Quan Info	Found in Sample: [S1] F1: Control	Found in Sample: [S2] F2: Control	Found in Sample: [S3] F3: Control	Found in Sample: [S4] F4: Sample	Found in Sample: [S5] F5: Sample	Found in Sample: [S6] F6: Sample	Confidence (by Search Engine): Sequest HT	Percolator q-Value (by Search Engine): Sequest HT	Percolator PEP (by Search Engine): Sequest HT	XCorr (by Search Engine): Sequest HT	Top Apex RT [min]
	FALSE	High	[R].LNVGGTYFLTTR.[Q]		6.52246e-06	0.000860831	1	2	3	H3BSS5	H3BSS5 [48-59]		0	1341.72	10.236	0.0343252	54.63	17.8	182.2	57.73	16.69		Peak Found	Peak Found	Peak Found	High	High	High	High	0.0002933	7.217e-08	2.76	54.73
FALSE	High	Master Protein	Q6I9V5	ADP/ATP translocase OS=Homo sapiens OX=9606 GN=SLC25A6 PE=2 SV=1	0	41.745	26	10	32	3	298	32.8	9.74	49.58	10	Pf00153	293		SLC25A6	hsa:293; Q6I9V5	Electron transport chain: OXPHOS system in mitochondria		1	0	2.929	1.55	491324	486518	669395	2.12213e+06	2.20679e+06	2.3454e+06	311439	486518	616926	1.4653e+06	1.64359e+06	1.54277e+06	Peak Found	Peak Found	Peak Found	High	High	High	1	Met-loss+Acetyl [N-Term]
	Checked	Confidence	Annotated Sequence	Modifications	Qvality PEP	Qvality q-value	# Protein Groups	# Proteins	# PSMs	Master Protein Accessions	Positions in Master Proteins	Modifications in Master Proteins	# Missed Cleavages	Theo. MH+ [Da]	Abundance Ratio: (Sample) / (Control)	Abundance Ratio Adj. P-Value: (Sample) / (Control)	Abundance Ratio Variability [%]: (Sample) / (Control)	Abundances (Grouped): Control	Abundances (Grouped): Sample	Abundances (Grouped) CV [%]: Control	Abundances (Grouped) CV [%]: Sample	Quan Info	Found in Sample: [S1] F1: Control	Found in Sample: [S2] F2: Control	Found in Sample: [S3] F3: Control	Found in Sample: [S4] F4: Sample	Found in Sample: [S5] F5: Sample	Found in Sample: [S6] F6: Sample	Confidence (by Search Engine): Sequest HT	Percolator q-Value (by Search Engine): Sequest HT	Percolator PEP (by Search Engine): Sequest HT	XCorr (by Search Engine): Sequest HT	Top Apex RT [min]
	FALSE	High	[R].DKLEEILR.[G]		0.0871068	0.00547595	1	2	1	O15042	O15042 [540-547]		1	1015.58	5.003	0.323865	36.57	33.3	166.7	14.87	39.87		Not Found	Peak Found	Peak Found	Peak Found	Peak Found	High	High	0.001746	0.02384	1.72	36.57
	FALSE	High	[R].FADQKNPPNQSSNERPPSLLVIETK.[K]		0.0701337	0.00362521	1	5	2	O15042	O15042 [164-188]		1	2809.45	14.094	0.00868034	54.76	13.3	186.7		41.17		Not Found	Not Found	Peak Found	Peak Found	High	Peak Found	High	0.001171	0.01766	1.29	42.57
	FALSE	High	[R].FGPLASVK.[I]		0.0940711	0.00716008	1	5	3	O15042	O15042 [297-304]		0	818.477	7.134	0.126506	66.68	23.5	176.5	68.21	19.84		Not Found	High	High	High	Peak Found	Peak Found	High	0.002334	0.02651	1.19	32.02
	FALSE	High	[K].FQDELESGKRPK.[K]		0.0269838	0.00242637	1	3	1	O15042	O15042 [854-865]		1	1433.74	17.638	0.00298996	40.92	12.3	187.7	42.99	17.69		Not Found	Peak Found	Peak Found	Peak Found	Peak Found	High	High	0.0007897	0.004857	0.89	14.89
	FALSE	High	[R].LYLVSDVLYNSSAK.[V]		0.0165793	0.00200264	1	2	2	O15042	O15042 [595-608]		0	1571.83	0.036	1.82039e-06	20.8	193.1	6.9		19.65		Not Found	Peak Found	Not Found	Not Found	High	High	High	0.0006609	0.002529	1.69	61.62
	FALSE	High	[K].LYSILQGDSPTK.[W]		0.000752932	0.000860831	1	1	3	O15042	O15042 [477-488]		0	1321.7	100	5.15013e-17			200		26.19		Not Found	Not Found	Not Found	High	High	High	High	0.0002933	4.09e-05	1.37	44.14
	FALSE	High	[R].NLLALIHR.[M]		0.00614645	0.000860831	1	2	4	O15042	O15042 [426-433]		0	949.594	4.917	0.335829	6.19	33.8	166.2		4.18		Not Found	Not Found	High	High	High	High	High	0.0002933	0.0006715	2.09	46.79
	FALSE	High	[R].TIQGHLQSENFK.[Q]		0.0622372	0.00317911	1	2	1	O15042	O15042 [636-647]		0	1401.71	9.378	0.0483858	39.53	24	176	34.98	31.42		Peak Found	Peak Found	Peak Found	High	Peak Found	Peak Found	High	0.001031	0.01507	1.11	23.35
FALSE	High	Master Protein	Q15182	Small nuclear ribonucleoprotein-associated protein OS=Homo sapiens OX=9606 GN=SNRPB PE=2 SV=1	0	10.161	13	3	13	3	285	29.7	10.07	8.55	3	Pf01423			SNRPB	Q15182			0	0	3.035	1.6	246580	449282	566655	1.15865e+06	1.38603e+06	1.40051e+06	156302	449282	522239	800028	1.0323e+06	921237	Peak Found	Peak Found	High	High	High	High	1
	Checked	Confidence	Annotated Sequence	Modifications	Qvality PEP	Qvality q-value	# Protein Groups	# Proteins	# PSMs	Master Protein Accessions	Positions in Master Proteins	Modifications in Master Proteins	# Missed Cleavages	Theo. MH+ [Da]	Abundance Ratio: (Sample) / (Control)	Abundance Ratio Adj. P-Value: (Sample) / (Control)	Abundance Ratio Variability [%]: (Sample) / (Control)	Abundances (Grouped): Control	Abundances (Grouped): Sample	Abundances (Grouped) CV [%]: Control	Abundances (Grouped) CV [%]: Sample	Quan Info	Found in Sample: [S1] F1: Control	Found in Sample: [S2] F2: Control	Found in Sample: [S3] F3: Control	Found in Sample: [S4] F4: Sample	Found in Sample: [S5] F5: Sample	Found in Sample: [S6] F6: Sample	Confidence (by Search Engine): Sequest HT	Percolator q-Value (by Search Engine): Sequest HT	Percolator PEP (by Search Engine): Sequest HT	XCorr (by Search Engine): Sequest HT	Top Apex RT [min]
	FALSE	High	[R].KQSGYGGQTKPIFR.[K]		7.53035e-05	0.000860831	1	7	3	J3KQN4	J3KQN4 [80-93]		1	1566.84	16.425	0.00422725	29.32	11.5	188.5	50.12	6.15		Peak Found	Peak Found	Peak Found	High	High	High	High	0.0002933	1.889e-06	2.8	16.43
	FALSE	High	[R].LECVEPNCR.[S]	2xCarbamidomethyl [C3; C8]	0.0569604	0.00317911	1	6	4	J3KQN4	J3KQN4 [106-114]		0	1176.51	6.063	0.203212	53.65	21.6	178.4	28.02	20.33		Peak Found	Peak Found	High	Peak Found	High	High	High	0.001031	0.01333	1.25	18.7
	FALSE	High	[K].IVLRLECVEPNCR.[S]	2xCarbamidomethyl [C7; C12]	0.101563	0.00716008	1	6	2	J3KQN4	J3KQN4 [102-114]		1	1657.85	4.732	0.365309	3.9	34.9	165.1		44.61		Not Found	Peak Found	Not Found	High	High	Peak Found	High	0.002425	0.02927	0.88	43.94
FALSE	High	Master Protein	E3WH17	Tyrosine-protein kinase receptor OS=Homo sapiens OX=9606 GN=SQSTM1-ALK PE=2 SV=1	0	8.832	5	2	6	2	814	89.9	7.55	4.49	2	Pf00564, Pf00569, Pf07714			SQSTM1-ALK	E3WH17			0	0	5.888	2.56	72980.4	230915	106565	2.08576e+06	2.20153e+06	2.57845e+06	46260.6	230915	98212.4	1.44019e+06	1.63968e+06	1696070	Peak Found	Peak Found	Peak Found	High	High	High	1
	Checked	Confidence	Annotated Sequence	Modifications	Qvality PEP	Qvality q-value	# Protein Groups	# Proteins	# PSMs	Master Protein Accessions	Positions in Master Proteins	Modifications in Master Proteins	# Missed Cleavages	Theo. MH+ [Da]	Abundance Ratio: (Sample) / (Control)	Abundance Ratio Adj. P-Value: (Sample) / (Control)	Abundance Ratio Variability [%]: (Sample) / (Control)	Abundances (Grouped): Control	Abundances (Grouped): Sample	Abundances (Grouped) CV [%]: Control	Abundances (Grouped) CV [%]: Sample	Quan Info	Found in Sample: [S1] F1: Control	Found in Sample: [S2] F2: Control	Found in Sample: [S3] F3: Control	Found in Sample: [S4] F4: Sample	Found in Sample: [S5] F5: Sample	Found in Sample: [S6] F6: Sample	Confidence (by Search Engine): Sequest HT	Percolator q-Value (by Search Engine): Sequest HT	Percolator PEP (by Search Engine): Sequest HT	XCorr (by Search Engine): Sequest HT	Top Apex RT [min]
	FALSE	High	[K].ASKPLPPAPAPDEYLVSPITGEK.[I]		0.0116841	0.00158955	1	3	2	A0A024R1K8	A0A024R1K8 [397-419]		0	2377.26	100	5.15013e-17			200		35.77		Not Found	Not Found	Not Found	Peak Found	High	High	High	0.0005343	0.001587	1.42	55.01
	FALSE	High	[K].FNFLNPNDPYHAYYR.[H]		0.0716022	0.00362521	1	1	1	A0A024R1K8	A0A024R1K8 [81-95]		0	1930.89	100	5.15013e-17			200		43.32		Not Found	Not Found	Not Found	Peak Found	High	Peak Found	High	0.001171	0.01818	1.28	57.86
	FALSE	High	[K].IGEEEIQKPEEK.[V]		0.00151893	0.000860831	1	2	2	A0A024R1K8	A0A024R1K8 [488-499]		0	1428.72	8.014	0.0855901	41.65	27.1	172.9	35.87	42.58		Not Found	Peak Found	Peak Found	Peak Found	Peak Found	High	High	0.0002933	0.0001043	1.31	19.18
	FALSE	High	[R].NGPEFEAR.[I]		0.0603229	0.00317911	1	1	1	A0A024R1K8	A0A024R1K8 [63-70]		0	919.427	6.33	0.179409	0.28	27.3	172.7		24.41		Not Found	Not Found	Peak Found	High	Peak Found	Peak Found	High	0.001031	0.01443	1.22	17.39
	FALSE	High	[R].RTDIFGVEETAIGK.[K]		0.0190278	0.00200264	1	2	2	A0A024R1K8	A0A024R1K8 [473-486]		1	1535.81	100	5.15013e-17			200		23.63		Not Found	Not Found	Not Found	Peak Found	High	High	High	0.0006609	0.003049	1.56	48.44
	FALSE	High	[R].RTDIFGVEETAIGKK.[I]		0.000111614	0.000860831	1	2	3	A0A024R1K8	A0A024R1K8 [473-487]		2	1663.9	100	5.15013e-17			200		33.3		Not Found	Not Found	Not Found	High	High	High	High	0.0002933	3.176e-06	2.92	39.6
	FALSE	High	[R].TQQAAQANITLQEQIEAIHK.[A]		0.014445	0.00200264	1	3	1	A0A024R1K8	A0A024R1K8 [512-531]		0	2235.17	100	5.15013e-17			200		28.47		Not Found	Not Found	Not Found	Peak Found	Peak Found	High	High	0.0006609	0.002105	1.28	48.29
	FALSE	High	[K].VQAQVIQETIVPK.[EG]		0.000328491	0.000860831	1	2	2	A0A024R1K8	A0A024R1K8 [132-144]		0	1452.84	100	5.15013e-17			200		28.25		Not Found	Not Found	Not Found	High	Peak Found	High	High	0.0002933	1.347e-05	2.1	44.96
FALSE	High	Master Protein	Q16629	Serine/arginine-rich splicing factor 7 OS=Homo sapiens OX=9606 GN=SRSF7 PE=1 SV=1	0	8.164	20	3	7	3	238	27.4	11.82	1.63	3	Pf00076	6432	ENSG00000115875	SRSF7	B4DLU6; G5E9M3; hsa:6432; Q16629; Q564D3	mRNA processing	Transport of Mature mRNA derived from an Intron-Containing Transcript; mRNA 3'-end processing; RNA Polymerase II Transcription Termination; mRNA Splicing - Major Pathway; mRNA Splicing - Minor Pathway	7	0	2.488	1.31	192898	128960	108602	695651	597366	577757	122273	128960	100089	480336	444912	380040	Peak Found	Peak Found	High	High	High	High	1
	Checked	Confidence	Annotated Sequence	Modifications	Qvality PEP	Qvality q-value	# Protein Groups	# Proteins	# PSMs	Master Protein Accessions	Positions in Master Proteins	Modifications in Master Proteins	# Missed Cleavages	Theo. MH+ [Da]	Abundance Ratio: (Sample) / (Control)	Abundance Ratio Adj. P-Value: (Sample) / (Control)	Abundance Ratio Variability [%]: (Sample) / (Control)	Abundances (Grouped): Control	Abundances (Grouped): Sample	Abundances (Grouped) CV [%]: Control	Abundances (Grouped) CV [%]: Sample	Quan Info	Found in Sample: [S1] F1: Control	Found in Sample: [S2] F2: Control	Found in Sample: [S3] F3: Control	Found in Sample: [S4] F4: Sample	Found in Sample: [S5] F5: Sample	Found in Sample: [S6] F6: Sample	Confidence (by Search Engine): Sequest HT	Percolator q-Value (by Search Engine): Sequest HT	Percolator PEP (by Search Engine): Sequest HT	XCorr (by Search Engine): Sequest HT	Top Apex RT [min]
	FALSE	High	[R].FSGSGSDTDFTLK.[I]		5.18976e-05	0.000860831	1	3	6	A0A5C2FTW9	A0A5C2FTW9 [67-79]		0	1361.62	6.963	0.135802	10.23	25.1	174.9		9.4		Peak Found	Not Found	Not Found	High	High	High	High	0.0002933	1.148e-06	3.26	49.67
	FALSE	High	[R].FSGSGSDTDFTLKISR.[V]		0.0244034	0.00200264	1	3	3	A0A5C2FTW9	A0A5C2FTW9 [67-82]		1	1717.84	100	5.15013e-17			200		31.1		Not Found	Not Found	Not Found	High	High	High	High	0.0006609	0.004249	1.52	50.26
FALSE	High	Master Protein	P17987	T-complex protein 1 subunit alpha OS=Homo sapiens OX=9606 GN=TCP1 PE=1 SV=1	0	13.527	13	6	10	6	556	60.3	6.11	4.94	6	Pf00118	6950	ENSG00000120438	TCP1	E1P5B2; hsa:6950; P17987; Q15556; Q5TCM3	16p11.2 proximal deletion syndrome	Formation of tubulin folding intermediates by CCT/TriC; BBSome-mediated cargo-targeting to cilium; Gene and protein expression by JAK-STAT signaling after Interleukin-12 stimulation; Association of TriC/CCT with target proteins during biosynthesis; Cooperation of PDCL (PhLP1) and TRiC/CCT in G-protein beta folding; Prefoldin mediated transfer of substrate to CCT/TriC; Folding of actin by CCT/TriC	8	0	2.196	1.13	1.50731e+06	1.12564e+06	1.61082e+06	2.70287e+06	3.13573e+06	3.21747e+06	955448	1.12564e+06	1.48456e+06	1.86629e+06	2.33546e+06	2.1164e+06	High	High	Peak Found	High	High	High	1	Acetyl [N-Term]
	Checked	Confidence	Annotated Sequence	Modifications	Qvality PEP	Qvality q-value	# Protein Groups	# Proteins	# PSMs	Master Protein Accessions	Positions in Master Proteins	Modifications in Master Proteins	# Missed Cleavages	Theo. MH+ [Da]	Abundance Ratio: (Sample) / (Control)	Abundance Ratio Adj. P-Value: (Sample) / (Control)	Abundance Ratio Variability [%]: (Sample) / (Control)	Abundances (Grouped): Control	Abundances (Grouped): Sample	Abundances (Grouped) CV [%]: Control	Abundances (Grouped) CV [%]: Sample	Quan Info	Found in Sample: [S1] F1: Control	Found in Sample: [S2] F2: Control	Found in Sample: [S3] F3: Control	Found in Sample: [S4] F4: Sample	Found in Sample: [S5] F5: Sample	Found in Sample: [S6] F6: Sample	Confidence (by Search Engine): Sequest HT	Percolator q-Value (by Search Engine): Sequest HT	Percolator PEP (by Search Engine): Sequest HT	XCorr (by Search Engine): Sequest HT	Top Apex RT [min]
	FALSE	High	[K].LVGSDQAPGR.[D]		0.120079	0.00923557	1	2	1	Q3YEC7	Q3YEC7 [8-17]		0	999.522	4.415	0.418388	53.37	36.9	163.1	37.8	60.51		Not Found	Peak Found	Peak Found	Not Found	Peak Found	High	High	0.00264	0.0369	0.75	15.12
	FALSE	High	[K].QWTFNYILR.[E]		0.0253242	0.00200264	1	8	1	Q3YEC7	Q3YEC7 [152-160]		0	1240.65	1.772	0.953958	51.52	72.1	127.9		46.42		Not Found	Not Found	Peak Found	Not Found	Peak Found	High	High	0.0006609	0.004474	1.24	64.06
	FALSE	High	[R].SFLEDTTPARDEK.[K]		0.00669166	0.000860831	1	7	1	Q3YEC7	Q3YEC7 [402-414]		1	1508.72	3.551	0.585023	46.12	43.9	156.1		42		Not Found	Not Found	Peak Found	Not Found	Peak Found	High	High	0.0002933	0.0007564	1.53	27.35
	FALSE	High	[R].TAADELEAFLGGGAPGGR.[H]		3.11479e-05	0.000860831	1	2	2	Q3YEC7	Q3YEC7 [702-719]		0	1688.82	10.957	0.0260442	50.33	19.3	180.7	29	74.74		Not Found	Peak Found	Peak Found	Peak Found	Peak Found	High	High	0.0002933	5.815e-07	2.68	69.87
	FALSE	High	[R].VILPDDVRDFIDNLDRPPGSSYFR.[Y]		0.0499811	0.00317911	1	7	1	Q3YEC7	Q3YEC7 [185-208]		1	2806.42	5.964	0.212904	141.75	14.4	185.6	101.76	90.13		Peak Found	Peak Found	Peak Found	Peak Found	Peak Found	High	High	0.001031	0.01116	1.66	75.84
FALSE	High	Master Protein	Q9Y2W1	Thyroid hormone receptor-associated protein 3 OS=Homo sapiens OX=9606 GN=THRAP3 PE=1 SV=2	0	10.148	4	3	9	3	955	108.6	10.15	0	3	Pf15440	9967	ENSG00000054118	THRAP3	D3DPS5; hsa:9967; Q5VTK6; Q9Y2W1	Interactome of polycomb repressive complex 2 (PRC2)	PPARA activates gene expression; Transcriptional regulation of white adipocyte differentiation	3	0	5.782	2.53	118242	19839.6		1.13383e+06	1.03144e+06	513636	74950.7	19839.6		782896	768207	337863	Peak Found	Peak Found	Not Found	High	High	High	1
	Checked	Confidence	Annotated Sequence	Modifications	Qvality PEP	Qvality q-value	# Protein Groups	# Proteins	# PSMs	Master Protein Accessions	Positions in Master Proteins	Modifications in Master Proteins	# Missed Cleavages	Theo. MH+ [Da]	Abundance Ratio: (Sample) / (Control)	Abundance Ratio Adj. P-Value: (Sample) / (Control)	Abundance Ratio Variability [%]: (Sample) / (Control)	Abundances (Grouped): Control	Abundances (Grouped): Sample	Abundances (Grouped) CV [%]: Control	Abundances (Grouped) CV [%]: Sample	Quan Info	Found in Sample: [S1] F1: Control	Found in Sample: [S2] F2: Control	Found in Sample: [S3] F3: Control	Found in Sample: [S4] F4: Sample	Found in Sample: [S5] F5: Sample	Found in Sample: [S6] F6: Sample	Confidence (by Search Engine): Sequest HT	Percolator q-Value (by Search Engine): Sequest HT	Percolator PEP (by Search Engine): Sequest HT	XCorr (by Search Engine): Sequest HT	Top Apex RT [min]
	FALSE	High	[R].NQDATVYVGGLDEK.[V]		0.00117058	0.000860831	1	3	2	B3KUJ0	B3KUJ0 [10-23]		0	1508.72	2.322	0.845214	8.51	61.1	138.9	4.18	36.55		Not Found	Peak Found	Peak Found	High	Peak Found	High	High	0.0002933	7.347e-05	1.15	39.54
	FALSE	High	[R].VTGQHQGYGFVEFLSEEDADYAIK.[I]		4.19438e-07	0.000860831	1	4	2	B3KUJ0	B3KUJ0 [49-72]		0	2703.26	14.982	0.00652467	33.75	12.1	187.9	14.67	30.9		Peak Found	Not Found	Peak Found	High	Peak Found	High	High	0.0002933	1.848e-09	4.35	66.42
FALSE	High	Master Protein	B5BU25	U2 snRNP auxiliary factor large subunit OS=Homo sapiens OX=9606 GN=U2AF2 PE=2 SV=1	0	7.3	10	2	3	2	471	53.1	9.09	0	2	Pf00076			U2AF2	B5BU25			0	0	3.492	1.8	23705.3	259080	502352	213260	604393	939093	15026.3	259080	462976	147253	450145	617722	Peak Found	High	High	Peak Found	High	Peak Found	1
	Checked	Confidence	Annotated Sequence	Modifications	Qvality PEP	Qvality q-value	# Protein Groups	# Proteins	# PSMs	Master Protein Accessions	Positions in Master Proteins	Modifications in Master Proteins	# Missed Cleavages	Theo. MH+ [Da]	Abundance Ratio: (Sample) / (Control)	Abundance Ratio Adj. P-Value: (Sample) / (Control)	Abundance Ratio Variability [%]: (Sample) / (Control)	Abundances (Grouped): Control	Abundances (Grouped): Sample	Abundances (Grouped) CV [%]: Control	Abundances (Grouped) CV [%]: Sample	Quan Info	Found in Sample: [S1] F1: Control	Found in Sample: [S2] F2: Control	Found in Sample: [S3] F3: Control	Found in Sample: [S4] F4: Sample	Found in Sample: [S5] F5: Sample	Found in Sample: [S6] F6: Sample	Confidence (by Search Engine): Sequest HT	Percolator q-Value (by Search Engine): Sequest HT	Percolator PEP (by Search Engine): Sequest HT	XCorr (by Search Engine): Sequest HT	Top Apex RT [min]
	FALSE	High	[R].AGEARPGPTAESASGPSEDPSVNFLK.[N]		8.50924e-06	0.000860831	1	5	5	E3WH17	E3WH17 [213-238]		0	2571.23	12.599	0.014342	17.46	14.7	185.3		11.95		Not Found	Peak Found	Not Found	High	High	High	High	0.0002933	1.026e-07	2.28	44.45
	FALSE	High	[K].AYLLGKEDAAR.[E]		0.0603229	0.00317911	1	7	1	E3WH17	E3WH17 [8-18]		1	1206.65	5.258	0.290785	23.36	30.5	169.5	19.04	16.84		Peak Found	Peak Found	Peak Found	High	Peak Found	Peak Found	High	0.001031	0.01435	1.28	22.29
FALSE	High	Master Protein	O15042	U2 snRNP-associated SURP motif-containing protein OS=Homo sapiens OX=9606 GN=U2SURP PE=1 SV=2	0	20.715	10	8	17	8	1029	118.2	8.47	12.48	8	Pf00076, Pf01805, Pf04818, Pf08312	23350	ENSG00000163714	U2SURP	A0PJ60; hsa:23350; O15042; Q0D2M1; Q2NKQ7; Q9BR70		mRNA Splicing - Major Pathway	1	0	8.889	3.15	112176	4.95639e+07	927669	4.94967e+06	8.12248e+06	9.69891e+06	71106	4.95639e+07	854956	3.41767e+06	6.04954e+06	6.3798e+06	Peak Found	High	High	High	High	High	1
	Checked	Confidence	Annotated Sequence	Modifications	Qvality PEP	Qvality q-value	# Protein Groups	# Proteins	# PSMs	Master Protein Accessions	Positions in Master Proteins	Modifications in Master Proteins	# Missed Cleavages	Theo. MH+ [Da]	Abundance Ratio: (Sample) / (Control)	Abundance Ratio Adj. P-Value: (Sample) / (Control)	Abundance Ratio Variability [%]: (Sample) / (Control)	Abundances (Grouped): Control	Abundances (Grouped): Sample	Abundances (Grouped) CV [%]: Control	Abundances (Grouped) CV [%]: Sample	Quan Info	Found in Sample: [S1] F1: Control	Found in Sample: [S2] F2: Control	Found in Sample: [S3] F3: Control	Found in Sample: [S4] F4: Sample	Found in Sample: [S5] F5: Sample	Found in Sample: [S6] F6: Sample	Confidence (by Search Engine): Sequest HT	Percolator q-Value (by Search Engine): Sequest HT	Percolator PEP (by Search Engine): Sequest HT	XCorr (by Search Engine): Sequest HT	Top Apex RT [min]
	FALSE	High	[R].ASAVSELSPR.[E]		0.0208203	0.00200264	1	6	3	Q9Y2W1	Q9Y2W1 [236-245]		0	1016.54	2.6	0.793874	9.88	55.6	144.4		41.56		Peak Found	Not Found	Not Found	High	High	High	High	0.0006609	0.003429	0.89	23.8
	FALSE	High	[K].GSFSDTGLGDGK.[M]		0.0292111	0.00242637	1	2	1	Q9Y2W1	Q9Y2W1 [376-387]		0	1140.52	100	5.15013e-17			200		32.45		Not Found	Not Found	Not Found	High	Peak Found	Peak Found	High	0.0007897	0.005419	0.74	25.85
	FALSE	High	[R].SIFQHIQSAQSQR.[S]		0.00309672	0.000860831	1	2	5	Q9Y2W1	Q9Y2W1 [609-621]		0	1529.78	25.754	0.000403517	13.14	7.5	192.5		39.38		Not Found	Peak Found	Not Found	High	High	High	High	0.0002933	0.0002686	1.74	30.47
FALSE	High	Master Protein	A0A0S2Z4R1	Tyrosine--tRNA ligase (Fragment) OS=Homo sapiens OX=9606 GN=YARS PE=2 SV=1	0	49.299	35	17	34	17	528	59.1	7.05	34.82	17	Pf00579, Pf01588	8565		YARS	A0A0S2Z4R1; hsa:8565	Nephrotic syndrome		1	0	40.091	5.33		11758.5	9169.08	9.69584e+06	1.02092e+07	1.05892e+07		11758.5	8450.38	6.69483e+06	7.60367e+06	6.96543e+06	Not Found	Peak Found	Peak Found	High	High	High	1	Met-loss+Acetyl [N-Term]
	Checked	Confidence	Annotated Sequence	Modifications	Qvality PEP	Qvality q-value	# Protein Groups	# Proteins	# PSMs	Master Protein Accessions	Positions in Master Proteins	Modifications in Master Proteins	# Missed Cleavages	Theo. MH+ [Da]	Abundance Ratio: (Sample) / (Control)	Abundance Ratio Adj. P-Value: (Sample) / (Control)	Abundance Ratio Variability [%]: (Sample) / (Control)	Abundances (Grouped): Control	Abundances (Grouped): Sample	Abundances (Grouped) CV [%]: Control	Abundances (Grouped) CV [%]: Sample	Quan Info	Found in Sample: [S1] F1: Control	Found in Sample: [S2] F2: Control	Found in Sample: [S3] F3: Control	Found in Sample: [S4] F4: Sample	Found in Sample: [S5] F5: Sample	Found in Sample: [S6] F6: Sample	Confidence (by Search Engine): Sequest HT	Percolator q-Value (by Search Engine): Sequest HT	Percolator PEP (by Search Engine): Sequest HT	XCorr (by Search Engine): Sequest HT	Top Apex RT [min]
	FALSE	High	[K].AEVIMNYHVGETVLSLQK.[T]		1.07526e-05	0.000860831	1	4	2	Q15393	Q15393 [1089-1106]		0	2031.06	100	5.15013e-17			200		38.06		Not Found	Not Found	Not Found	Peak Found	High	High	High	0.0002933	1.399e-07	2.44	57.96
	FALSE	High	[K].AGNGQWASVIR.[V]		0.00797336	0.000860831	1	4	3	Q15393	Q15393 [857-867]		0	1158.6	7.787	0.0942564	66.76	23.1	176.9	60.62	31.92		Peak Found	High	Peak Found	Peak Found	High	High	High	0.0002933	0.0009503	1	37.68
	FALSE	High	[R].ATGISFAIHGNFSGTK.[Q]		0.00292085	0.000860831	1	4	3	Q15393	Q15393 [11-26]		0	1607.82	3.499	0.594219	8.71	44.5	155.5		43.16		Not Found	Not Found	Peak Found	High	High	High	High	0.0002933	0.0002496	1.04	44.16
	FALSE	High	[R].AVMISAIEK.[Q]		0.0255935	0.00200264	1	1	2	Q15393	Q15393 [129-137]		0	961.539								No Quan Values	Not Found	Not Found	Not Found	Not Found	High	High	High	0.0006609	0.004528	1.9
	FALSE	High	[K].DYIVVGSDSGR.[I]		0.0757946	0.00408165	1	4	4	Q15393	Q15393 [76-86]		0	1167.56	4.356	0.428889	68.75	37.6	162.4	61.22	3.55		Not Found	Peak Found	High	High	High	High	High	0.001314	0.01959	1.28	34.74
	FALSE	High	[K].FGNICVVR.[L]	1xCarbamidomethyl [C5]	0.00716999	0.000860831	1	4	3	Q15393	Q15393 [1050-1057]		0	964.503	100	5.15013e-17			200		21.97		Not Found	Not Found	Not Found	High	High	High	High	0.0002933	0.0008251	1.52	35.09
	FALSE	High	[R].FLAVGLVDNTVR.[I]		0.000199272	0.000860831	1	3	6	Q15393	Q15393 [604-615]		0	1303.74	6.666	0.155488	66.78	26.1	173.9	80.12	18.62		High	High	High	High	High	High	High	0.0002933	6.93e-06	2.51	57.17
	FALSE	High	[R].FSNTGEDWYVLVGVAK.[D]		8.69121e-07	0.000860831	1	4	3	Q15393	Q15393 [896-911]		0	1784.89	4.23	0.455528	32.7	42.6	157.4	19.25	25.14		Peak Found	Peak Found	Peak Found	High	High	High	High	0.0002933	4.877e-09	3.31	68.45
	FALSE	High	[K].FVIHPESNNLIIIETDHNAYTEATK.[A]		5.65067e-05	0.000860831	1	4	2	Q15393	Q15393 [788-812]		0	2869.44	100	5.15013e-17			200		28.47		Not Found	Not Found	Not Found	Not Found	High	High	High	0.0002933	1.285e-06	2.51	56.83
	FALSE	High	[R].GLLNGASQK.[A]		0.0438377	0.00287715	1	4	3	Q15393	Q15393 [1080-1088]		0	887.495	4.102	0.480433	29.79	39.2	160.8		30.28		Not Found	Not Found	High	High	High	Peak Found	High	0.000933	0.009372	1.29	16.73
	FALSE	High	[R].HGLEVSEMAVSELPGNPNAVWTVR.[R]		0.000806814	0.000860831	1	4	3	Q15393	Q15393 [440-463]		0	2592.29	3.989	0.500778	21.73	39.3	160.7	20.03	19.66		Not Found	Peak Found	Peak Found	High	High	High	High	0.0002933	4.479e-05	2.12	65.94
	FALSE	High	[R].HGLEVSEMAVSELPGNPNAVWTVR.[R]	1xOxidation [M8]	0.00541067	0.000860831	1	4	2	Q15393	Q15393 [440-463]		0	2608.28	1.516	0.989308	44.96	71.3	128.7	40.18	17.08		Peak Found	Peak Found	Peak Found	Peak Found	High	High	High	0.0002933	0.0005695	2.08	62.08
	FALSE	High	[K].HIANYISGIQTIGHR.[V]		8.42006e-05	0.000860831	1	4	3	Q15393	Q15393 [985-999]		0	1679.9	100	5.15013e-17			200		13.8		Not Found	Not Found	Not Found	High	High	High	High	0.0002933	2.194e-06	1.83	40.07
	FALSE	High	[R].KFVIHPESNNLIIIETDHNAYTEATK.[A]		2.2263e-12	0.000860831	1	4	4	Q15393	Q15393 [787-812]		1	2997.53	6.327	0.179409	39.38	27.3	172.7	2.91	32.03		Not Found	Peak Found	High	High	High	High	High	0.0002933	1.671e-16	5.09	51.64
	FALSE	High	[K].ILELLRPDPNTGK.[V]		0.00920219	0.00158955	1	3	1	Q15393	Q15393 [37-49]		0	1465.84	100	5.15013e-17			200		29.48		Not Found	Not Found	Not Found	Peak Found	High	Peak Found	High	0.0005343	0.00115	1.32	44.17
	FALSE	High	[R].LPPNTNDEVDEDPTGNK.[A]		0.00124108	0.000860831	1	4	2	Q15393	Q15393 [1058-1074]		0	1854.84	7.067	0.130431	51.3	27.3	172.7	58	31.9		Peak Found	Peak Found	Peak Found	Peak Found	High	High	High	0.0002933	7.94e-05	1.67	28.91
	FALSE	High	[R].LTGGTKDYIVVGSDSGR.[I]		7.44908e-07	0.000860831	1	4	6	Q15393	Q15393 [70-86]		1	1724.88	3.95	0.507943	23.65	40.4	159.6		33.4		Not Found	Not Found	High	High	High	High	High	0.0002933	3.958e-09	2.81	31.56
	FALSE	High	[K].ITLETDEDMVTEIR.[L]	1xOxidation [M9]	6.98934e-06	0.000860831	1	2	2	Q15393	Q15393 [313-326]		0	1680.8	100	5.15013e-17			200		9.54		Not Found	Not Found	Not Found	Peak Found	High	High	High	0.0002933	7.909e-08	2.38	49.13
	FALSE	High	[R].IVILEYQPSK.[N-]		0.0701337	0.00362521	1	4	4	Q15393	Q15393 [87-96]		0	1189.68	21.686	0.00103754	58.27	10.2	189.8	58.69	29.07		Peak Found	Peak Found	Not Found	High	High	High	High	0.001171	0.0177	1.04	46.25
	FALSE	High	[K].LVNNGEKLEFLHK.[T]		0.108511	0.00785776	1	4	2	Q15393	Q15393 [930-942]		1	1540.85	7.872	0.0907929	36.12	25.6	174.4	38.33	21.02		Not Found	Peak Found	High	Peak Found	High	Peak Found	High	0.00264	0.03224	1.34	30.79
	FALSE	High	[R].IVPGQFLAVDPK.[G]		0.0051307	0.000860831	1	2	3	Q15393	Q15393 [115-126]		0	1283.74	7.416	0.111448	21.75	25.3	174.7	11.19	37.86		Not Found	Peak Found	High	Peak Found	High	High	High	0.0002933	0.0005291	1.55	54.41
	FALSE	High	[K].LVYILNR.[D]		0.123768	0.00998677	1	2	1	Q15393	Q15393 [140-146]		0	890.546	100	5.15013e-17			200		36.29		Not Found	Not Found	Not Found	Peak Found	High	Peak Found	High	0.003332	0.03846	1.15	40.21
	FALSE	High	[-].MFLYNLTLQR.[A]		0.000466588	0.000860831	1	4	4	Q15393	Q15393 [1-10]		0	1298.69	6.656	0.155623	32.7	26.1	173.9	19.3	35.06		Not Found	Peak Found	High	High	High	High	High	0.0002933	2.153e-05	2.31	63.12
	FALSE	High	[-].MFLYNLTLQR.[A]	1xOxidation [M1]	3.81235e-05	0.000860831	1	4	3	Q15393	Q15393 [1-10]		0	1314.69	100	5.15013e-17			200		39.1		Not Found	Not Found	Not Found	High	High	High	High	0.0002933	7.577e-07	2.38	57.87
	FALSE	High	[R].MQGQEAVLAMSSR.[S]		0.00180061	0.000860831	1	3	4	Q15393	Q15393 [706-718]		0	1407.67	2.906	0.732559	59.42	50.8	149.2	53.17	25.98		Peak Found	Not Found	High	High	High	High	High	0.0002933	0.0001305	1.78	38.67
	FALSE	High	[R].MQGQEAVLAMSSR.[S]	1xOxidation [M1]	0.0142927	0.00200264	1	3	1	Q15393	Q15393 [706-718]		0	1423.67	100	5.15013e-17			200		44.13		Not Found	Not Found	Not Found	Peak Found	Peak Found	High	High	0.0006609	0.002082	0.99	32.49
	FALSE	High	[R].NENQLIIFADDTYPR.[W]		0.000887843	0.000860831	1	4	2	Q15393	Q15393 [1017-1031]		0	1808.88	6.381	0.175944	22.23	27.1	172.9		27.15		Not Found	Not Found	Peak Found	High	Peak Found	High	High	0.0002933	5.075e-05	2.88	63.9
	FALSE	High	[K].NFGDQPDIR.[C]		0.00764176	0.000860831	1	2	2	Q15393	Q15393 [260-268]		0	1061.5	3.492	0.596043	12.87	44.5	155.5		12.87		Not Found	Not Found	Peak Found	Peak Found	High	High	High	0.0002933	0.0009031	1.97	28.35
	FALSE	High	[K].NVSEELDRTPPEVSK.[K]		7.98399e-05	0.000860831	1	4	1	Q15393	Q15393 [1192-1206]		1	1699.85	9.521	0.0458823	72.41	19	181	61.37	34.99		Peak Found	Peak Found	Peak Found	Peak Found	Peak Found	High	High	0.0002933	2.044e-06	1.8	30.7
	FALSE	High	[K].QKLVYILNR.[D]		0.104716	0.00716008	1	1	1	Q15393	Q15393 [138-146]		1	1146.7	8.413	0.0722338	45.37	22.4	177.6	43.71	26.89		Not Found	Peak Found	Peak Found	Peak Found	Peak Found	High	High	0.002425	0.0307	1.09	34.21
	FALSE	High	[K].QQEIVVSR.[G]		0.0202763	0.00200264	1	3	5	Q15393	Q15393 [27-34]		0	958.532	3.943	0.508095	49.65	40.5	159.5	58.41	21.72		Peak Found	High	High	High	High	High	High	0.0006609	0.003329	1.74	18.09
	FALSE	High	[R].RIVPGQFLAVDPK.[G]		0.00886654	0.000860831	1	2	1	Q15393	Q15393 [114-126]		1	1439.84	100	5.15013e-17			200		22.73		Not Found	Not Found	Not Found	Peak Found	High	Peak Found	High	0.0002933	0.001097	1.41	46.4
	FALSE	High	[R].SVAGGFVYTYK.[L]		0.00128131	0.000860831	1	4	4	Q15393	Q15393 [919-929]		0	1191.6	5.433	0.270912	47.33	31.1	168.9	65.69	25.48		Peak Found	High	High	High	Peak Found	High	High	0.0002933	8.311e-05	2.03	42.35
	FALSE	High	[R].SWLSYSYQSR.[F]		0.0163179	0.00200264	1	4	5	Q15393	Q15393 [719-728]		0	1276.6	5.93	0.216349	46.84	28.9	171.1	52.36	17.05		Peak Found	High	High	High	High	High	High	0.0006609	0.002477	1.73	47.49
	FALSE	High	[K].TPVEEVPAAIAPFQGR.[V]		6.91462e-07	0.000860831	1	4	5	Q15393	Q15393 [943-958]		0	1681.89	100	5.15013e-17			200		22.7		Not Found	Not Found	High	High	High	High	High	0.0002933	3.584e-09	4.66	57.77
	FALSE	High	[R].TVLDPVTGDLSDTR.[T]		9.77102e-06	0.000860831	1	3	6	Q15393	Q15393 [677-690]		0	1488.75	5.676	0.242384	59.16	30	170	62.93	22.11		High	High	High	High	High	High	High	0.0002933	1.233e-07	2.41	49.9
	FALSE	High	[R].VIVSDVQESFIWVR.[Y]		1.96086e-06	0.000860831	1	4	4	Q15393	Q15393 [1000-1013]		0	1676.9	5.159	0.304087	31.87	35.2	164.8	32.62	20.79		Not Found	Peak Found	High	High	High	High	High	0.0002933	1.45e-08	3.63	67.84
	FALSE	High	[R].YKRNENQLIIFADDTYPR.[W]		0.00101405	0.000860831	1	4	1	Q15393	Q15393 [1014-1031]		2	2256.14	100	5.15013e-17			200		60.38		Not Found	Not Found	Not Found	Not Found	Peak Found	High	High	0.0002933	6.05e-05	2.42	49.18
FALSE	High	Master Protein	H0Y449	Y-box-binding protein 1 (Fragment) OS=Homo sapiens OX=9606 GN=YBX1 PE=1 SV=1	0	8.72	18	2	5	2	374	42	10.43	0	2	Pf00313		ENSG00000065978	YBX1	H0Y449	MECP2 and associated Rett syndrome		1	0	100	6.64				267972	374920	1.18064e+06				185030	279237	776609	Not Found	Not Found	Not Found	High	High	High	1

## Sheet: Table S2
Table S2: The transcription factors predicted in the JASPAR database via the selection criteria as Relative score>0.99.
ID	Name	Score	Relative score>0.99	position	start	end	strand	sequence
MA0036.1	MA0036.1.GATA2	6.65143	1	NC_000022.11:41831105-41833105	834	838	-	GGATA
MA0036.1	MA0036.1.GATA2	6.65143	1	NC_000022.11:41831105-41833105	1177	1181	+	GGATA
MA0095.1	MA0095.1.YY1	8.38313	1	NC_000022.11:41831105-41833105	1864	1869	+	GCCATC
MA0037.1	MA0037.1.GATA3	8.38812	1	NC_000022.11:41831105-41833105	177	182	-	AGATAG
MA0442.1	MA0442.1.SOX10	8.90979	1	NC_000022.11:41831105-41833105	85	90	+	CTTTGT
MA0442.1	MA0442.1.SOX10	8.90979	1	NC_000022.11:41831105-41833105	488	493	+	CTTTGT
MA0442.1	MA0442.1.SOX10	8.90979	1	NC_000022.11:41831105-41833105	1488	1493	+	CTTTGT
MA0130.1	MA0130.1.ZNF354C	8.91578	1	NC_000022.11:41831105-41833105	899	904	-	ATCCAC
MA0130.1	MA0130.1.ZNF354C	8.91578	1	NC_000022.11:41831105-41833105	1090	1095	-	ATCCAC
MA0056.1	MA0056.1.MZF1	9.08528	1	NC_000022.11:41831105-41833105	836	841	-	TGGGGA
MA0892.2	MA0892.2.GSX1	9.23155	1	NC_000022.11:41831105-41833105	939	944	+	TAATTA
MA0892.2	MA0892.2.GSX1	9.23155	1	NC_000022.11:41831105-41833105	939	944	-	TAATTA
MA1498.3	MA1498.3.HOXA7	9.26004	1	NC_000022.11:41831105-41833105	872	877	+	CAATTA
MA0498.3	MA0498.3.MEIS1	9.35132	1	NC_000022.11:41831105-41833105	497	501	-	TGACA
MA0498.3	MA0498.3.MEIS1	9.35132	1	NC_000022.11:41831105-41833105	562	566	-	TGACA
MA0498.3	MA0498.3.MEIS1	9.35132	1	NC_000022.11:41831105-41833105	584	588	+	TGACA
MA0498.3	MA0498.3.MEIS1	9.35132	1	NC_000022.11:41831105-41833105	778	782	-	TGACA
MA0498.3	MA0498.3.MEIS1	9.35132	1	NC_000022.11:41831105-41833105	1468	1472	-	TGACA
MA0498.3	MA0498.3.MEIS1	9.35132	1	NC_000022.11:41831105-41833105	1921	1925	+	TGACA
MA0675.2	MA0675.2.NKX6-2	9.44875	1	NC_000022.11:41831105-41833105	939	944	+	TAATTA
MA0675.2	MA0675.2.NKX6-2	9.44875	1	NC_000022.11:41831105-41833105	939	944	-	TAATTA
MA0723.3	MA0723.3.VAX2	9.52432	1	NC_000022.11:41831105-41833105	939	944	+	TAATTA
MA0723.3	MA0723.3.VAX2	9.52432	1	NC_000022.11:41831105-41833105	939	944	-	TAATTA
MA0719.2	MA0719.2.RHOXF1	9.57857	1	NC_000022.11:41831105-41833105	51	56	-	TAATCC
MA0719.2	MA0719.2.RHOXF1	9.57857	1	NC_000022.11:41831105-41833105	217	222	-	TAATCC
MA1536.2	MA1536.2.NR2C2	9.63125	1	NC_000022.11:41831105-41833105	310	315	-	AGGTCA
MA1536.2	MA1536.2.NR2C2	9.63125	1	NC_000022.11:41831105-41833105	883	888	+	AGGTCA
MA1536.2	MA1536.2.NR2C2	9.63125	1	NC_000022.11:41831105-41833105	1404	1409	+	AGGTCA
MA0161.1	MA0161.1.NFIC	9.69743	1	NC_000022.11:41831105-41833105	435	440	-	TTGGCA
MA0630.2	MA0630.2.SHOX	9.70232	1	NC_000022.11:41831105-41833105	872	877	-	TAATTG
MA0903.2	MA0903.2.HOXB3	9.73729	1	NC_000022.11:41831105-41833105	939	944	+	TAATTA
MA0903.2	MA0903.2.HOXB3	9.73729	1	NC_000022.11:41831105-41833105	939	944	-	TAATTA
MA0717.2	MA0717.2.RAX2	9.77195	1	NC_000022.11:41831105-41833105	872	877	+	CAATTA
MA1478.2	MA1478.2.DMRTA2	9.78683	1	NC_000022.11:41831105-41833105	518	523	-	GTTACA
MA1478.2	MA1478.2.DMRTA2	9.78683	1	NC_000022.11:41831105-41833105	1136	1141	+	GTTACA
MA0876.2	MA0876.2.BSX	9.8065	1	NC_000022.11:41831105-41833105	872	877	+	CAATTA
MA1505.2	MA1505.2.HOXC8	9.80665	1	NC_000022.11:41831105-41833105	939	944	+	TAATTA
MA1505.2	MA1505.2.HOXC8	9.80665	1	NC_000022.11:41831105-41833105	939	944	-	TAATTA
MA0721.2	MA0721.2.UNCX	9.83179	1	NC_000022.11:41831105-41833105	939	944	+	TAATTA
MA0721.2	MA0721.2.UNCX	9.83179	1	NC_000022.11:41831105-41833105	939	944	-	TAATTA
MA0158.1	MA0158.1.HOXA5	9.8561	1	NC_000022.11:41831105-41833105	894	901	-	CACTAATT
MA0699.2	MA0699.2.LBX2	9.86174	1	NC_000022.11:41831105-41833105	872	877	+	CAATTA
MA0662.2	MA0662.2.MIXL1	9.90721	1	NC_000022.11:41831105-41833105	939	944	+	TAATTA
MA0662.2	MA0662.2.MIXL1	9.90721	1	NC_000022.11:41831105-41833105	939	944	-	TAATTA
MA0634.2	MA0634.2.ALX3	9.93044	1	NC_000022.11:41831105-41833105	939	944	+	TAATTA
MA0634.2	MA0634.2.ALX3	9.93044	1	NC_000022.11:41831105-41833105	939	944	-	TAATTA
MA0707.3	MA0707.3.MNX1	9.93384	1	NC_000022.11:41831105-41833105	939	944	+	TAATTA
MA0707.3	MA0707.3.MNX1	9.93384	1	NC_000022.11:41831105-41833105	939	944	-	TAATTA
MA0887.2	MA0887.2.EVX1	9.93681	1	NC_000022.11:41831105-41833105	939	944	+	TAATTA
MA0887.2	MA0887.2.EVX1	9.93681	1	NC_000022.11:41831105-41833105	939	944	-	TAATTA
MA0914.2	MA0914.2.ISL2	10.0319	1	NC_000022.11:41831105-41833105	424	429	+	CACTTA
MA0914.2	MA0914.2.ISL2	10.0319	1	NC_000022.11:41831105-41833105	803	808	+	CACTTA
MA0888.2	MA0888.2.EVX2	10.0343	1	NC_000022.11:41831105-41833105	939	944	+	TAATTA
MA0888.2	MA0888.2.EVX2	10.0343	1	NC_000022.11:41831105-41833105	939	944	-	TAATTA
MA0671.2	MA0671.2.NFIX	10.1569	1	NC_000022.11:41831105-41833105	435	440	+	TGCCAA
MA0902.3	MA0902.3.HOXB2	10.2023	1	NC_000022.11:41831105-41833105	939	944	+	TAATTA
MA0902.3	MA0902.3.HOXB2	10.2023	1	NC_000022.11:41831105-41833105	939	944	-	TAATTA
MA0716.2	MA0716.2.PRRX1	10.2335	1	NC_000022.11:41831105-41833105	939	944	+	TAATTA
MA0716.2	MA0716.2.PRRX1	10.2335	1	NC_000022.11:41831105-41833105	939	944	-	TAATTA
MA0875.2	MA0875.2.BARX1	10.2479	1	NC_000022.11:41831105-41833105	872	877	+	CAATTA
MA0882.2	MA0882.2.DLX6	10.2504	1	NC_000022.11:41831105-41833105	872	877	+	CAATTA
MA1495.2	MA1495.2.HOXA1	10.2798	1	NC_000022.11:41831105-41833105	939	944	+	TAATTA
MA1495.2	MA1495.2.HOXA1	10.2798	1	NC_000022.11:41831105-41833105	939	944	-	TAATTA
MA0879.3	MA0879.3.DLX1	10.3349	1	NC_000022.11:41831105-41833105	872	877	+	CAATTA
MA0891.2	MA0891.2.GSC2	10.3435	1	NC_000022.11:41831105-41833105	51	56	-	TAATCC
MA0891.2	MA0891.2.GSC2	10.3435	1	NC_000022.11:41831105-41833105	217	222	-	TAATCC
MA0498.2	MA0498.2.MEIS1	10.3534	1	NC_000022.11:41831105-41833105	583	589	+	TTGACAG
MA1507.2	MA1507.2.HOXD4	10.4467	1	NC_000022.11:41831105-41833105	1065	1070	-	TCATTA
MA0027.3	MA0027.3.EN1	10.4624	1	NC_000022.11:41831105-41833105	939	944	+	TAATTA
MA0027.3	MA0027.3.EN1	10.4624	1	NC_000022.11:41831105-41833105	939	944	-	TAATTA
MA0718.2	MA0718.2.RAX	10.4872	1	NC_000022.11:41831105-41833105	872	877	+	CAATTA
MA1504.2	MA1504.2.HOXC4	10.488	1	NC_000022.11:41831105-41833105	1065	1070	-	TCATTA
MA1535.2	MA1535.2.NR2C1	10.547	1	NC_000022.11:41831105-41833105	310	315	-	AGGTCA
MA1535.2	MA1535.2.NR2C1	10.547	1	NC_000022.11:41831105-41833105	883	888	+	AGGTCA
MA1535.2	MA1535.2.NR2C1	10.547	1	NC_000022.11:41831105-41833105	1404	1409	+	AGGTCA
MA0904.3	MA0904.3.HOXB5	10.563	1	NC_000022.11:41831105-41833105	939	944	+	TAATTA
MA0904.3	MA0904.3.HOXB5	10.563	1	NC_000022.11:41831105-41833105	939	944	-	TAATTA
MA1481.2	MA1481.2.DRGX	10.5804	1	NC_000022.11:41831105-41833105	939	944	+	TAATTA
MA1481.2	MA1481.2.DRGX	10.5804	1	NC_000022.11:41831105-41833105	939	944	-	TAATTA
MA0132.3	MA0132.3.PDX1	10.6371	1	NC_000022.11:41831105-41833105	939	944	+	TAATTA
MA0132.3	MA0132.3.PDX1	10.6371	1	NC_000022.11:41831105-41833105	939	944	-	TAATTA
MA1577.2	MA1577.2.TLX2	10.733	1	NC_000022.11:41831105-41833105	939	944	+	TAATTA
MA1577.2	MA1577.2.TLX2	10.733	1	NC_000022.11:41831105-41833105	939	944	-	TAATTA
MA0654.2	MA0654.2.ISX	10.7799	1	NC_000022.11:41831105-41833105	939	944	+	TAATTA
MA0654.2	MA0654.2.ISX	10.7799	1	NC_000022.11:41831105-41833105	939	944	-	TAATTA
MA1499.2	MA1499.2.HOXB4	10.8099	1	NC_000022.11:41831105-41833105	1065	1070	-	TCATTA
MA0894.2	MA0894.2.HESX1	10.8353	1	NC_000022.11:41831105-41833105	872	877	-	TAATTG
MA0890.2	MA0890.2.GBX2	10.8592	1	NC_000022.11:41831105-41833105	872	877	+	CAATTA
MA0714.2	MA0714.2.PITX3	10.9343	1	NC_000022.11:41831105-41833105	51	56	-	TAATCC
MA0714.2	MA0714.2.PITX3	10.9343	1	NC_000022.11:41831105-41833105	217	222	-	TAATCC
MA0711.2	MA0711.2.OTX1	10.9375	1	NC_000022.11:41831105-41833105	51	56	-	TAATCC
MA0711.2	MA0711.2.OTX1	10.9375	1	NC_000022.11:41831105-41833105	217	222	-	TAATCC
MA0648.2	MA0648.2.GSC	10.9937	1	NC_000022.11:41831105-41833105	51	56	-	TAATCC
MA0648.2	MA0648.2.GSC	10.9937	1	NC_000022.11:41831105-41833105	217	222	-	TAATCC
MA0820.2	MA0820.2.FIGLA	11.013	1	NC_000022.11:41831105-41833105	1658	1663	-	CACCTG
MA0708.3	MA0708.3.MSX2	11.0556	1	NC_000022.11:41831105-41833105	872	877	+	CAATTA
MA0666.3	MA0666.3.MSX1	11.0998	1	NC_000022.11:41831105-41833105	872	877	+	CAATTA
MA0628.2	MA0628.2.POU6F1	11.1802	1	NC_000022.11:41831105-41833105	939	944	+	TAATTA
MA0628.2	MA0628.2.POU6F1	11.1802	1	NC_000022.11:41831105-41833105	939	944	-	TAATTA
MA0886.2	MA0886.2.EMX2	11.2078	1	NC_000022.11:41831105-41833105	939	944	+	TAATTA
MA0886.2	MA0886.2.EMX2	11.2078	1	NC_000022.11:41831105-41833105	939	944	-	TAATTA
MA0612.3	MA0612.3.EMX1	11.2335	1	NC_000022.11:41831105-41833105	939	944	+	TAATTA
MA0612.3	MA0612.3.EMX1	11.2335	1	NC_000022.11:41831105-41833105	939	944	-	TAATTA
UN0605.2	UN0605.2.ZNF264	11.278	1	NC_000022.11:41831105-41833105	1589	1595	+	GGCGGGG
UN0605.2	UN0605.2.ZNF264	11.278	1	NC_000022.11:41831105-41833105	1952	1958	+	GGCGGGG
UN0605.2	UN0605.2.ZNF264	11.278	1	NC_000022.11:41831105-41833105	1979	1985	+	GGCGGGG
UN0605.2	UN0605.2.ZNF264	11.278	1	NC_000022.11:41831105-41833105	1994	2000	-	GGCGGGG
MA0900.3	MA0900.3.HOXA2	11.3047	1	NC_000022.11:41831105-41833105	939	944	+	TAATTA
MA0900.3	MA0900.3.HOXA2	11.3047	1	NC_000022.11:41831105-41833105	939	944	-	TAATTA
UN0587.2	UN0587.2.ZBTB21	11.3094	1	NC_000022.11:41831105-41833105	11	16	+	ACCTCA
UN0587.2	UN0587.2.ZBTB21	11.3094	1	NC_000022.11:41831105-41833105	29	34	+	ACCTCA
UN0587.2	UN0587.2.ZBTB21	11.3094	1	NC_000022.11:41831105-41833105	312	317	+	ACCTCA
UN0587.2	UN0587.2.ZBTB21	11.3094	1	NC_000022.11:41831105-41833105	1226	1231	-	ACCTCA
UN0587.2	UN0587.2.ZBTB21	11.3094	1	NC_000022.11:41831105-41833105	1826	1831	+	ACCTCA
MA1578.2	MA1578.2.VEZF1	11.4094	1	NC_000022.11:41831105-41833105	1301	1306	+	CCCCCC
MA1578.2	MA1578.2.VEZF1	11.4094	1	NC_000022.11:41831105-41833105	1816	1821	-	CCCCCC
MA1578.2	MA1578.2.VEZF1	11.4094	1	NC_000022.11:41831105-41833105	1933	1938	-	CCCCCC
MA0700.3	MA0700.3.LHX2	11.455	1	NC_000022.11:41831105-41833105	872	877	+	CAATTA
MA0775.2	MA0775.2.MEIS3	11.5526	1	NC_000022.11:41831105-41833105	583	589	+	TTGACAG
UN0333.2	UN0333.2.ZNF548	11.6006	1	NC_000022.11:41831105-41833105	750	755	+	CCCTGC
UN0333.2	UN0333.2.ZNF548	11.6006	1	NC_000022.11:41831105-41833105	1585	1590	-	CCCTGC
UN0333.2	UN0333.2.ZNF548	11.6006	1	NC_000022.11:41831105-41833105	1961	1966	-	CCCTGC
MA0442.3	MA0442.3.SOX10	11.6101	1	NC_000022.11:41831105-41833105	85	90	-	ACAAAG
MA0442.3	MA0442.3.SOX10	11.6101	1	NC_000022.11:41831105-41833105	488	493	-	ACAAAG
MA0442.3	MA0442.3.SOX10	11.6101	1	NC_000022.11:41831105-41833105	1488	1493	-	ACAAAG
UN0134.2	UN0134.2.RHOXF2	11.6335	1	NC_000022.11:41831105-41833105	51	56	-	TAATCC
UN0134.2	UN0134.2.RHOXF2	11.6335	1	NC_000022.11:41831105-41833105	217	222	-	TAATCC
MA0160.1	MA0160.1.NR4A2	11.6387	1	NC_000022.11:41831105-41833105	882	889	+	AAGGTCAC
MA0682.3	MA0682.3.PITX1	11.6654	1	NC_000022.11:41831105-41833105	51	56	-	TAATCC
MA0682.3	MA0682.3.PITX1	11.6654	1	NC_000022.11:41831105-41833105	217	222	-	TAATCC
MA0103.4	MA0103.4.ZEB1	11.6706	1	NC_000022.11:41831105-41833105	1658	1663	-	CACCTG
MA1108.3	MA1108.3.MXI1	11.6756	1	NC_000022.11:41831105-41833105	906	911	-	CACATG
MA1116.2	MA1116.2.RBPJ	11.68	1	NC_000022.11:41831105-41833105	1605	1610	+	TGGGAA
MA0674.2	MA0674.2.NKX6-1	11.7094	1	NC_000022.11:41831105-41833105	938	944	-	TAATTAA
MA1638.2	MA1638.2.HAND2	11.7544	1	NC_000022.11:41831105-41833105	653	658	-	CAGATG
MA2326.1	MA2326.1.IKZF2	11.8053	1	NC_000022.11:41831105-41833105	1129	1134	-	AGGAAG
UN0580.2	UN0580.2.TCF15	11.8123	1	NC_000022.11:41831105-41833105	906	912	-	ACACATG
MA1535.1	MA1535.1.NR2C1	11.8699	1	NC_000022.11:41831105-41833105	1402	1410	+	CGAGGTCAC
MA1965.2	MA1965.2.SP5	11.8823	1	NC_000022.11:41831105-41833105	36	41	+	CCTCCC
MA1965.2	MA1965.2.SP5	11.8823	1	NC_000022.11:41831105-41833105	1819	1824	-	CCTCCC
MA1635.2	MA1635.2.BHLHE22	11.9234	1	NC_000022.11:41831105-41833105	523	528	+	CAGCTG
MA1635.2	MA1635.2.BHLHE22	11.9234	1	NC_000022.11:41831105-41833105	523	528	-	CAGCTG
MA1635.2	MA1635.2.BHLHE22	11.9234	1	NC_000022.11:41831105-41833105	960	965	+	CAGCTG
MA1635.2	MA1635.2.BHLHE22	11.9234	1	NC_000022.11:41831105-41833105	960	965	-	CAGCTG
MA1635.2	MA1635.2.BHLHE22	11.9234	1	NC_000022.11:41831105-41833105	1207	1212	+	CAGCTG
MA1635.2	MA1635.2.BHLHE22	11.9234	1	NC_000022.11:41831105-41833105	1207	1212	-	CAGCTG
MA1635.2	MA1635.2.BHLHE22	11.9234	1	NC_000022.11:41831105-41833105	1601	1606	+	CAGCTG
MA1635.2	MA1635.2.BHLHE22	11.9234	1	NC_000022.11:41831105-41833105	1601	1606	-	CAGCTG
MA0670.2	MA0670.2.NFIA	11.9788	1	NC_000022.11:41831105-41833105	435	440	+	TGCCAA
UN0602.2	UN0602.2.ZNF222	12.4136	1	NC_000022.11:41831105-41833105	362	368	-	GCTCACA
MA0712.3	MA0712.3.OTX2	12.46	1	NC_000022.11:41831105-41833105	50	56	+	GGGATTA
MA0712.3	MA0712.3.OTX2	12.46	1	NC_000022.11:41831105-41833105	216	222	+	GGGATTA
MA2336.1	MA2336.1.ZSCAN21	12.4751	1	NC_000022.11:41831105-41833105	1152	1158	+	AAGCACT
MA2324.1	MA2324.1.BCL11A	12.5775	1	NC_000022.11:41831105-41833105	287	293	-	CTGACCA
MA1558.2	MA1558.2.SNAI1	12.6622	1	NC_000022.11:41831105-41833105	1657	1663	+	GCAGGTG
UN0308.2	UN0308.2.ESR2	12.7337	1	NC_000022.11:41831105-41833105	309	315	-	AGGTCAG
MA1115.2	MA1115.2.POU5F1	12.7661	1	NC_000022.11:41831105-41833105	1834	1840	+	ATGCAAA
MA1648.2	MA1648.2.TCF12	12.822	1	NC_000022.11:41831105-41833105	1657	1663	-	CACCTGC
MA1117.2	MA1117.2.RELB	12.8227	1	NC_000022.11:41831105-41833105	1983	1989	-	ATTCCCC
UN0653.2	UN0653.2.ZNF736	12.8474	1	NC_000022.11:41831105-41833105	133	139	+	CCCAGGC
UN0653.2	UN0653.2.ZNF736	12.8474	1	NC_000022.11:41831105-41833105	1327	1333	-	CCCAGGC
UN0653.2	UN0653.2.ZNF736	12.8474	1	NC_000022.11:41831105-41833105	1689	1695	+	CCCAGGC
MA1143.2	MA1143.2.FOSL1::JUND	12.9795	1	NC_000022.11:41831105-41833105	1612	1620	+	ATGACGTAA
UN0605.1	UN0605.1.ZNF264	12.9828	1	NC_000022.11:41831105-41833105	1977	1985	+	GGGGCGGGG
MA0522.4	MA0522.4.TCF3	12.9992	1	NC_000022.11:41831105-41833105	1657	1663	-	CACCTGC
UN0659.2	UN0659.2.ZNF786	13.0413	1	NC_000022.11:41831105-41833105	133	139	+	CCCAGGC
UN0659.2	UN0659.2.ZNF786	13.0413	1	NC_000022.11:41831105-41833105	1327	1333	-	CCCAGGC
UN0659.2	UN0659.2.ZNF786	13.0413	1	NC_000022.11:41831105-41833105	1689	1695	+	CCCAGGC
MA1111.2	MA1111.2.NR2F2	13.0862	1	NC_000022.11:41831105-41833105	882	888	+	AAGGTCA
UN0121.2	UN0121.2.FEZF1	13.0862	1	NC_000022.11:41831105-41833105	1023	1029	-	AAAAGGC
MA0702.3	MA0702.3.LMX1A	13.1862	1	NC_000022.11:41831105-41833105	938	944	+	TTAATTA
MA0508.4	MA0508.4.PRDM1	13.3379	1	NC_000022.11:41831105-41833105	1572	1578	+	CTTTCTC
MA0774.1	MA0774.1.MEIS2	13.3794	1	NC_000022.11:41831105-41833105	583	590	+	TTGACAGC
MA1963.2	MA1963.2.SATB1	13.5148	1	NC_000022.11:41831105-41833105	1034	1040	+	CTAATAA
UN0658.2	UN0658.2.ZNF783	13.6725	1	NC_000022.11:41831105-41833105	1809	1815	-	GCGGCCT
UN0658.2	UN0658.2.ZNF783	13.6725	1	NC_000022.11:41831105-41833105	1942	1948	+	GCGGCCT
UN0139.1	UN0139.1.YBX1	13.6942	1	NC_000022.11:41831105-41833105	645	653	+	TGTACCATC
UN0664.2	UN0664.2.ZNF860	13.8275	1	NC_000022.11:41831105-41833105	1623	1630	+	TGCTCCCA
MA2341.1	MA2341.1.FEZF2	13.9148	1	NC_000022.11:41831105-41833105	1498	1505	-	CCCAGCCT
MA0493.3	MA0493.3.KLF1	14.08	1	NC_000022.11:41831105-41833105	1588	1595	+	GGGCGGGG
MA0493.3	MA0493.3.KLF1	14.08	1	NC_000022.11:41831105-41833105	1978	1985	+	GGGCGGGG
MA0493.3	MA0493.3.KLF1	14.08	1	NC_000022.11:41831105-41833105	1994	2001	-	GGGCGGGG
MA1548.2	MA1548.2.PLAGL2	14.2358	1	NC_000022.11:41831105-41833105	1298	1305	+	GGGCCCCC
MA1959.2	MA1959.2.KLF7	14.2639	1	NC_000022.11:41831105-41833105	1588	1595	+	GGGCGGGG
MA1959.2	MA1959.2.KLF7	14.2639	1	NC_000022.11:41831105-41833105	1978	1985	+	GGGCGGGG
MA1959.2	MA1959.2.KLF7	14.2639	1	NC_000022.11:41831105-41833105	1994	2001	-	GGGCGGGG
UN0813.1	UN0813.1.ZNF394	14.3592	1	NC_000022.11:41831105-41833105	1504	1511	-	GCTTCTCC
UN0238.2	UN0238.2.ZNF823	14.5774	1	NC_000022.11:41831105-41833105	112	119	+	AGACAGAG
UN0238.2	UN0238.2.ZNF823	14.5774	1	NC_000022.11:41831105-41833105	125	132	-	AGACAGAG
MA1125.2	MA1125.2.ZNF384	14.6309	1	NC_000022.11:41831105-41833105	103	110	-	AAAAAAAA
MA1125.2	MA1125.2.ZNF384	14.6309	1	NC_000022.11:41831105-41833105	699	706	-	AAAAAAAA
MA1125.2	MA1125.2.ZNF384	14.6309	1	NC_000022.11:41831105-41833105	700	707	-	AAAAAAAA
MA1125.2	MA1125.2.ZNF384	14.6309	1	NC_000022.11:41831105-41833105	701	708	-	AAAAAAAA
MA1125.2	MA1125.2.ZNF384	14.6309	1	NC_000022.11:41831105-41833105	702	709	-	AAAAAAAA
MA0493.2	MA0493.2.KLF1	14.6595	1	NC_000022.11:41831105-41833105	1977	1985	+	GGGGCGGGG
MA1102.3	MA1102.3.CTCFL	14.7515	1	NC_000022.11:41831105-41833105	1962	1969	+	CAGGGGGC
MA1959.1	MA1959.1.KLF7	14.9471	1	NC_000022.11:41831105-41833105	1977	1985	+	GGGGCGGGG
UN0241.2	UN0241.2.ZNF92	14.9558	1	NC_000022.11:41831105-41833105	838	845	-	AAAATGGG
MA1513.2	MA1513.2.KLF15	14.9727	1	NC_000022.11:41831105-41833105	1588	1595	-	CCCCGCCC
MA1513.2	MA1513.2.KLF15	14.9727	1	NC_000022.11:41831105-41833105	1978	1985	-	CCCCGCCC
MA1513.2	MA1513.2.KLF15	14.9727	1	NC_000022.11:41831105-41833105	1994	2001	+	CCCCGCCC
MA0792.1	MA0792.1.POU5F1B	15.0174	1	NC_000022.11:41831105-41833105	1833	1841	+	TATGCAAAT
MA0595.1	MA0595.1.SREBF1	15.0792	1	NC_000022.11:41831105-41833105	1867	1876	+	ATCACCCCAC
UN0819.1	UN0819.1.THAP5	15.2968	1	NC_000022.11:41831105-41833105	1893	1901	+	CCATTGGCT
MA0785.2	MA0785.2.POU2F1	15.5162	1	NC_000022.11:41831105-41833105	1833	1841	+	TATGCAAAT
MA0740.2	MA0740.2.KLF14	15.6377	1	NC_000022.11:41831105-41833105	1977	1985	+	GGGGCGGGG
UN0588.1	UN0588.1.ZFP64	15.7856	1	NC_000022.11:41831105-41833105	1295	1303	-	GGGCCCCGG
MA0685.2	MA0685.2.SP4	15.9031	1	NC_000022.11:41831105-41833105	1977	1985	+	GGGGCGGGG
MA0516.3	MA0516.3.SP2	15.9415	1	NC_000022.11:41831105-41833105	1977	1985	+	GGGGCGGGG
MA0789.1	MA0789.1.POU3F4	16.12	1	NC_000022.11:41831105-41833105	1833	1841	+	TATGCAAAT
MA0079.5	MA0079.5.SP1	16.1777	1	NC_000022.11:41831105-41833105	1977	1985	+	GGGGCGGGG
MA1511.2	MA1511.2.KLF10	16.2475	1	NC_000022.11:41831105-41833105	1977	1985	+	GGGGCGGGG
MA0742.2	MA0742.2.KLF12	16.3905	1	NC_000022.11:41831105-41833105	1977	1985	+	GGGGCGGGG
MA0627.3	MA0627.3.POU2F3	16.4685	1	NC_000022.11:41831105-41833105	1833	1841	+	TATGCAAAT
MA2328.1	MA2328.1.ZBED4	16.6567	1	NC_000022.11:41831105-41833105	1990	1999	+	CCCGCCCCGC
MA0592.1	MA0592.1.ESRRA	17.2414	1	NC_000022.11:41831105-41833105	880	890	+	CCAAGGTCACA
UN0228.2	UN0228.2.ZNF781	18.3397	1	NC_000022.11:41831105-41833105	110	120	+	TGAGACAGAGT
UN0228.1	UN0228.1.ZNF781	19.2644	1	NC_000022.11:41831105-41833105	110	121	+	TGAGACAGAGTC

## Sheet: Table S3
Table S3: The geneset of neutrophil function.
N1_neutrophil_geneset	N2_neutrophil_geneset
NR1H2	CXCL1
TNF	CCL11
MSN	PIK3C3
LGALS9	BOP1
FAS	BOLA3
TGFBI	MMP12
CCL6	ARG1
CXCL13	CXCL14
IFITM1	AXIN1
SLC11A1	MIF
SDCBP	CCL25
JAK3	VEGFB
LCP1	VEGFA
ICAM1	CCL2
NOS2	CD206

## Sheet: Table S4
Table S4: The antibodies used in this study.
Antibodies	Catalog No.	Manufacturer
Western Blot
SREBP2 Polyclonal antibody	28212-1-AP	Proteintech
SQLE Polyclonal antibody	12544-1-AP	Proteintech
YBX1 Polyclonal antibody	20339-1-AP	Proteintech
HMGCR Rabbit pAb	A19063	ABclonal
DYKDDDDK tag Polyclonal antibody	20543-1-AP	Proteintech
HA-Tag Rabbit mAb	AE105	ABclonal
Mouse anti DDDDK-Tag mAb	AE005	ABclonal
Beta Actin Monoclonal antibody	66009-1-Ig	Proteintech
Anti-β-Tubulin Mouse Monoclonal Antibody(BT7R)	C1340	APPLYGEN
CXCL2 antibody	PY88673	Abmart
Mouse anti HA-Tag mAb	AE008	ABclonal
Lamin B1 Polyclonal antibody	12987-1-AP	Proteintech
Co-IP
Mouse anti HA-Tag mAb	AE008	ABclonal
Mouse anti DDDDK-Tag mAb	AE005	ABclonal
Mouse IgG	B900620	Proteintech
ChIP
Rabbit IgG control Polyclonal antibody	30000-0-AP	Proteintech
HA-Tag Rabbit mAb	AE105	ABclonal
YBX1 Polyclonal antibody	20339-1-AP	Proteintech
RIP
HA-Tag Rabbit mAb	AE105	ABclonal
Rabbit IgG control Polyclonal antibody	30000-0-AP	Proteintech
IHC
CD206/MRC1 (E6T5J) XP® Rabbit mAb	24595	Cell Signaling Technology
CXCL2 Polyclonal antibody	16325-1-AP	Proteintech
Ly-6G Rabbit mAb	A22270	ABclonal
iNOS Polyclonal antibody	PA1-036	Invitrogen
CD8A Rabbit PolymAb	A23305PM	ABclonal
Anti-Granzyme B antibody	ab255598	Abcam
PD-1/CD279 Rabbit pAb	A11973	ABclonal
F4/80 (D2S9R) XP® Rabbit mAb	70076	Cell Signaling Technology
FCM
FITC anti-mouse CD45 antibody	157214	Biolegend
PerCP/Cyanine5.5 anti-mouse CD3 antibody	100218	Biolegend
PE/Cyanine7 anti-mouse/human CD11b antibody	101216	Biolegend
PE anti-mouse Ly-6G antibody	127608	Biolegend
Purified anti-mouse CD16/32 antibody	101302	Biolegend
APC anti-Nos2 (iNOS) antibody	696808	Biolegend
Brilliant Violet 650™ anti-mouse CD206 (MMR) antibody	141723	Biolegend
Brilliant Violet 421™ anti-mouse CD279 (PD-1) antibody	135218	Biolegend
Alexa Fluor® 700 anti-mouse CD4 antibody	100430	Biolegend
PE/Cyanine7 anti-mouse CD8a antibody	100722	Biolegend
Brilliant Violet 421™ anti-mouse CD11c antibody	117329	Biolegend
Alexa Fluor® 700 anti-mouse F4/80 antibody	123129	Biolegend
Brilliant Violet 421™ anti-mouse NK-1.1 antibody	108731	Biolegend
PE anti-mouse IFN-γ antibody	163504	Biolegend
PE anti-human CD206 (MMR) antibody	321106	Biolegend
iNOS Polyclonal antibody	18985-1-AP	Proteintech

## Sheet:  Table S5
Table S5: The primers used in this study.
Name	Sense（5'-3'）
SREBF1-F	AGCTTCTCCATCAGTTCCAGC
SREBF1-R	TCAGAGAGGCCCACCACTTG
NR5A1-F	CCAGACCTTCATCTCCATCGTG
NR5A1-R	TGGCGGTAGATGTGGTCGAACA
NOTCH1-F	AACATCCAGGACAACATGG
NOTCH1-R	GATCAGGATCTGGAAGACAC
XBP1-F	CCGCAGCAGGTGCAGG
XBP1-R	GAGTCAATACCGCCAGAATCCA
RORγ-F	TTTCCATGGTGCTCCAGTCC
RORγ-R	CCAATGACGGGGTGATGTGA
MYC-F	GCGACTCTGAGGAGGAA
MYC-R	TGCGTAGTTGTGCTGATG
SREBF2-F	AACGGTCATTCACCCAGGTC
SREBF2-R	GGCTGAAGAATAGGAGTTGCC
HMGCS1-F	GATGTGGGAATTGTTGCCCTT
HMGCS1-R	ATTGTCTCTGTTCCAACTTCCAG
HMGCR-F	TGATTGACCTTTCCAGAGCAAG
HMGCR-R	CTAAAATTGCCATTCCACGAGC
SQLE-F	CGTGCTCCTCTTGGTACCTCAT
SQLE-R	CGGTCAAGGCGGAGATTATC
MVK-F	CATGGCAAGGTAGCACTGG
MVK-R	GATACCAATGTTGGGTAAGCTGA
ACTB-F	ATCATGAAGTGTGACGTGGACA
ACTB-R	AGGAGCAATGATCTTGATCTTCA
MVD-F	CTCCCTGAGCGTCACTCTG
MVD-R	GGTCCTCGGTGAAGTCCTTG
NOS2-F	GCTCTACACCTCCAATGTGACC
NOS2-R	CTGCCGAGATTTGAGCCTCATG
CD95-F	GGACCCAGAATACCAAGTGCAG
CD95-R	GTTGCTGGTGAGTGTGCATTCC
CD206-F	AGCCAACACCAGCTCCTCAAGA
CD206-R	CAAAACGCTCGCGCATTGTCCA
AGR2-F	GGTGACCAACTCATCTGGACTC
AGR2-R	TGACTGTGTGGGCACTCATCCA
AGR1-F	GACCTGCCCTTTGCTGACATC
AGR1-R	TTCTTCTTGACTTCTGCCACCTTG
CXCL2-F	CGCCCAAACCGAAGTCATAGC
CXCL2-R	GCCATTTTTCAGCATCTTTTCGA
BS1-F	AGAGGCTTCTTGACAGCACA
BS1-R	TGAACATCTCTGTGGCAGGG
BS2-F	TTACAACACGACCAGCTGCAA
BS2-R	GGACCTGAAAACCACGCCA
BS3-F	TGTGAACGCCTTTTCTTGCTA
BS3-R	TTGCAGCTGGTCGTGTTGTA
BS4-F	TTTACAACACGACCAGCTGCAA
BS4-R	CTGAAAACCACGCCAGTGC
Hmgcs1-f	TGGAAGCCTTTGGGGACG
Hmgcs1-r	GGTGAGTACTGTGCCAGGAC
Mvk-f	ATGCTTCAGCGACTGGACACGA
Mvk-r	AGCAGAGCCATGCCTTCATTGC
Mvd-f	CAGCCAATGGAGACAAGTTCC
Mvd-r	GTCCTGGTCCGACCTGAGTG
Hmgcr-f	CCAAGAGAGAAAAGTTGAGG
Hmgcr-r	TTGCACCTTTCTCTGCATTC
Actb-f	CCACCATGTACCCAGGCATT
Actb-r	CCGATCCACACAGAGTACTT
Srebf2-f	AGAAAGAGCGGTGGAGTCCTTG
Srebf2-r	GAACTGCTGGAGAATGGTGAGG
Sqle-f	TGTTGCGGATGGACTCTTCTCC
Sqle-r	GTTGACCAGAACAAGCTCCGCA
